# Supplementary material for: Influenza A virus resistance to 4’-fluorouridine coincides with viral attenuation in vitro and in vivo
Source: PLoS Pathog. 2024 Feb 1;20(2):e1011993. doi: 10.1371/journal.ppat.1011993 (PMC10863857; doi:10.1371/journal.ppat.1011993)
Supplement: S2 Data — Data can be found at https://github.com/greninger-lab/Lieber_IAV_4FIU_Supplemental_Data_1-4/tree/main/S2_Data/fitness_rava_plots. (ZIP) [file ppat.1011993.s019.zip]

Archive with 14 entries (14 files):
- lineage1_fitness_RAVA_plots.html
- __MACOSX/._lineage1_fitness_RAVA_plots.html
- lineageWT_fitness_RAVA_plots.html
- __MACOSX/._lineageWT_fitness_RAVA_plots.html
- lineage6_fitness_RAVA_plots.html
- __MACOSX/._lineage6_fitness_RAVA_plots.html
- lineage5_fitness_RAVA_plots.html
- __MACOSX/._lineage5_fitness_RAVA_plots.html
- lineage4_fitness_RAVA_plots.html
- __MACOSX/._lineage4_fitness_RAVA_plots.html
- lineage3_fitness_RAVA_plots.html
- __MACOSX/._lineage3_fitness_RAVA_plots.html
- lineage2_fitness_RAVA_plots.html
- __MACOSX/._lineage2_fitness_RAVA_plots.html
