# Supplementary material for: Influenza A virus resistance to 4’-fluorouridine coincides with viral attenuation in vitro and in vivo
Source: PLoS Pathog. 2024 Feb 1;20(2):e1011993. doi: 10.1371/journal.ppat.1011993 (PMC10863857; doi:10.1371/journal.ppat.1011993)
Supplement: S5 Data — (XLSX) [file ppat.1011993.s022.xlsx]

## Sheet: Figure 1
Figure 1b	concentration over virus titer
	Lineage 1			Lineage 2			Lineage 3			Lineage 4			Lineage 5			Lineage 6
0.25	4730		0.25	15000		0.25	6310		0.25	26600		0.25	11200		0.25	26600
0.5	150000		0.5	150000		0.5	200000		0.5	112000		0.5	355000		0.5	200000
1	3550		1	8410		1	4730		1	200000		1	4730		1	84100
2	63100		2	150000		2	8410		2	841000		2	3550		2	841000
2	20000		2	20000		2	35500		4	20000		2	6310		4	47300
2	20000		2	3550		2	11200		8	47300		2	35500		8	47300
2	2000000		2	26600		2	63100		8	112000		2	355000		8	20000
4	84100		4	8410		4	35500		10	15000		4	26600		10	1500000
4	150000		4	200000		4	35500		15	20000		4	355000		15	631000
6	2000		6	20000		6	15000		20	4730		6	26600		20	112000
Figure 1c
WT - DMSO adapted lineages (n=4)
P0 - 0µM			P0 - 4µM			P5 - 0µM			P5 - 4µM			P10 - 0µM			P10 - 4µM
8410	15000	8410	63.1	63.1	63.1	150000	112000	84100	63.1	63.1	63.1	20000	20000	15000	63.1	63.1	63.1
						20000	35500	35500	63.1	63.1	63.1	112000	112000	150000	63.1	63.1	63.1
						11200	11200	8410	63.1	63.1	63.1	11200	11200	8410	63.1	63.1	63.1
						112000	355000	150000	63.1	63.1	63.1	20000	15000	11200	63.1	63.1	63.1
Figure 1d
Lineage 1	PB1 (V285I)				Lineage 4	PA (S395N)	PB2 (Y488C)	PB2 (T491M)
1	1.23				1	0	0	0
4	57.28				4	0	87.23	0
9	97.63				5	0	96.45	1.36
					6	0	96.94	3.64
Lineage 2	PB1 (T46A)	PB2 (E180K)	PB2 (E191K)		7	5.06	99.3	17.94
1	0	0	0		8	59.25	99.27	73.79
2	5.86	10.99	11.53		9	72.96	99.1	69.52
3	54.17	75	68.75		10	81.14	99.18	67.39
4	83.85	68.96	70.48
9	99.88	57.39	59.21		Lineage 5	PA (N222S)	PB1 (V285I)
					1	0	0
Lineage 3	PB1 (M290V)	PB2 (K189R)			4	2.91	91.33
1	0	0			9	71.63	99.92
2	4.88	33.56
3	33.14	64.92			Lineage 6	PA (M579I)	PB1 (M339I)	PB2 (Y488C)
4	100	100			1	0	0	0
9	50.67	100			4	0	8.58	8.58
					5	0	26.1	26.1
					6	0	43.21	43.21
					7	65.91	85.5	85.5
					8	80.38	94.87	94.87
					9	81.87	99.97	99.97
					10	99.54	94.6	94.6

## Sheet: Figure 2
Figure 2a
	#1			#2			#3			#4			#5			#6			WT			PB1 (K229R) + PA (P653L)
0µM	112000	112000	150000	84100	112000	150000	63100	200000	84100	63100	112000	150000	112000	84100	112000	15000	473000	266000	841000	631000	841000	355000	355000	631000
0.03 µM	84100	84100	150000	84100	84100	63100	63100	63100	47300	35500	84100	84100	84100	84100	84100	6310	266000	200000	355000	266000	200000	355000	266000	841000
0.08 µM	84100	47300	112000	112000	84100	35500	35500	84100	35500	11200	47300	47300	63100	47300	63100	8410	84100	150000	355000	84100	150000	200000	355000	355000
0.24 µM	20000	35500	20000	4730	47300	266	15000	63100	11200	1120	47300	47300	6310	26600	63100	841	47300	1120	631	473	266	84100	47300	26600
0.74 µM	1120	15000	15000	63.1	84.1	63.1	1120	20000	8410	473	15000	15000	2000	8410	11200	63.1	200	266	63.1	63.1	63.1	266	473	266
2.2 µM	841	631	4730	63.1	63.1	63.1	84.1	200	150	150	84.1	266	355	1500	1120	63.1	63.1	63.1	63.1	63.1	63.1	63.1	63.1	63.1
6.7 µM	473	200	631	63.1	63.1	63.1	63.1	84.1	63.1	63.1	63.1	63.1	200	266	841	63.1	63.1	63.1	63.1	63.1	63.1	63.1	63.1	63.1
20 µM	63.1	63.1	63.1	63.1	63.1	63.1	63.1	63.1	63.1	63.1	63.1	63.1	63.1	63.1	63.1	63.1	63.1	63.1	63.1	63.1	63.1	63.1	63.1	63.1
	#1	#2	#3	#4	#5	#6	PB1 (K229R) + PA (P653L)
bottom CI (95% CI)	0.71	1.38	3.61	3.37	8.79	0.38
EC99 value	1.8	5.64	17.37	14.65	24.85	2.4	0.98
top CI (95% CI)	8.87	37.38	135.59	80.93	84.8	38.33	9.39
Figure 2b
	#1			#2			#3			#4			#5			#6			WT
0µM	473000	473000	473000	473000	200000	112000	200000	355000	266000	84100	47300	63100	473000	473000	631000	266000	150000	200000	2660000	2000000	3550000
0.03 µM	266000	473000	200000	200000	150000	84100	150000	473000	200000	35500	35500	63100	355000	473000	631000	150000	63100	47300	1500000	2000000	3550000
0.08 µM	266000	266000	84100	150000	150000	112000	473000	355000	63100	35500	15000	63100	355000	266000	200000	150000	47300	47300	2000000	2660000	1500000
0.24 µM	150000	200000	112000	112000	26600	63100	84100	112000	84100	26600	35500	35500	112000	112000	200000	63100	47300	47300	841000	2000000	1500000
0.74 µM	35500	8410	11200	63100	15000	11200	84100	84100	63100	47300	26600	35500	84100	112000	150000	15000	11200	8410	631000	150000	200000
2.2 µM	4730	6310	6310	2000	1500	4730	26600	63100	84100	11200	15000	26600	20000	112000	150000	11200	35500	4730	35500	63100	150000
6.7 µM	63.1	63.1	63.1	112	1120	200	15000	11200	6310	1500	841	1500	266	4730	473	2660	2660	1120	4730	8410	3550
20 µM	63.1	63.1	63.1	63.1	266	200	2000	631	841	84.1	112	150	63.1	63.1	63.1	473	473	355	2660	841	1500
60 µM	63.1	63.1	63.1	63.1	63.1	63.1	63.1	63.1	63.1	63.1	63.1	63.1	63.1	63.1	63.1	63.1	63.1	63.1	63.1	63.1	63.1
180 µM	63.1	63.1	63.1	63.1	63.1	63.1	63.1	63.1	63.1	63.1	63.1	63.1	63.1	63.1	63.1	63.1	63.1	63.1	63.1	63.1	63.1
540 µM	63.1	63.1	63.1	63.1	63.1	63.1	63.1	63.1	63.1	63.1	63.1	63.1	63.1	63.1	63.1	63.1	63.1	63.1	63.1	63.1	63.1
	#1	#2	#3	#4	#5	#6
bottom CI (95% CI)	0.75	0.13	0.08		0.6	0.44
EC99 value	2.64	1.86	2.13	11.96	3.74	3.12
top CI (95% CI)	11.74	96.02	222.95	513.33	29.18	37.93
Figure 2c
	#1			#2			#3			#4			#5			#6			WT
0µM	631000	631000	1500000	47300	84100	112000	112000	26600	84100	473000	266000	150000	841000	1500000	841000	200000	266000	200000	2660000	4730000	3550000
0.03 µM	112000	266000	631000	20000	63100	84100	84100	15000	63100	355000	150000	112000	200000	631000	841000	112000	200000	112000	2000000	3550000	2660000
0.08 µM	112000	84100	200000	15000	47300	20000	112000	15000	26600	473000	200000	112000	200000	47300	200000	150000	84100	84100	2660000	2660000	2000000
0.24 µM	11200	20000	200000	2660	8410	11200	26600	8410	15000	355000	84100	63100	20000	15000	63100	35500	26600	26600	841000	2000000	2000000
0.74 µM	841	1500	15000	355	631	631	26600	2000	6310	26600	1120	2660	1120	631	841	3550	1500	2000	355000	150000	200000
2.2 µM	63.1	63.1	63.1	63.1	63.1	112	1120	355	266	2000	631	631	63.1	63.1	63.1	63.1	63.1	63.1	63.1	63.1	63.1
6.7 µM	63.1	63.1	63.1	63.1	63.1	63.1	63.1	63.1	63.1	63.1	63.1	63.1	63.1	63.1	63.1	63.1	63.1	63.1	63.1	63.1	63.1
20 µM	63.1	63.1	63.1	63.1	63.1	63.1	63.1	63.1	63.1	63.1	63.1	63.1	63.1	63.1	63.1	63.1	63.1	63.1	63.1	63.1	63.1
	#1	#2	#3	#4	#5	#6
bottom CI (95% CI)		0.06				0.26
EC99 value	0.09	0.3	0.68	0.27	0.09	0.77
top CI (95% CI)	1.35	3.41	290.92	35.67	0.55	3.06
Figure 2d	#1			#2			#3			#4			#5			#6			WT
0	63.1	63.1	63.1	63.1	63.1	63.1	63.1	63.1	63.1	63.1	63.1	63.1	63.1	63.1	63.1	63.1	63.1	63.1	63.1	63.1	63.1
12	8410	26600	8410	35500	11200	20000	84100	35500	84100	150000	20000	47300	11200	15000	11200	35500	15000	35500	84100	8410	20000
24	15000	26600	15000	112000	15000	112000	150000	150000	150000	150000	84100	841000	15000	15000	15000	112000	63100	112000	84100	47300	112000
36	47300	47300	47300	112000	15000	150000	84100	200000	84100	200000	200000	2000000	63100	47300	63100	150000	266000	150000	473000	63100	631000
48	35500	63100	150000	112000	150000	150000	150000	631000	150000	200000	200000	2000000	112000	35500	47300	112000	355000	112000	1500000	150000	1500000
60	15000	47300	63100	355000	150000	631000	150000	150000	200000	112000	112000	1120000	15000	15000	150000	200000	150000	200000	1120000	112000	1500000
72	15000	35500	47300	150000	112000	266000	150000	150000	112000	112000	63100	473000	11200	6310	63100	112000	84100	112000	2000000	112000	1120000
84	15000	47300	47300	84100	84100	200000	84100	84100	84100	150000	84100	355000	15000	8410	47300	84100	84100	150000	841000	150000	841000
Figure 2f
Lineage 1	PB1 (V285I)
0	88.93	91.09	88.52
1	75.86	79.31	85.95
2	67.61	71.89	77.81
3	3.08	0	1.27
4	1.15	0	0
5	0	0	0
Lineage 2	PB1 (T46A)			PB2 (E180K)			PB2 (E191K)
0	86.52	79.3	84.65	86.36	88.98	86.11	91.84	83.18	82.42
1	73.08	30.77	56.82	67.39		43.64	54.05	50	44.64
2		60.35	60.1		60.95	18.52		55.79
3	26.4	12.89	14.1	8.44	6.32		9.4	4.17	2.11
4	12.4	6.08	5.43	2.33	0	0	2.24	0	0
5	5.67	3.42	21.3	0	0	0	1.46	0	0
Lineage 3	PB1 (M290V)			PB2 (K189R)
0	87.68		91.68	93.59		94.87
1	73.62	77.65	82.31	67.12	85.71	82.89
2	83.67	53.27	73.21	71.43	76	79.31
3			2.28		87.5	27.97
4			1.16			26.7
5	0	0	0	31.58		5.48
Lineage 4	PA (S395N)			PB2 (Y488C)			PB2 (T491M)
0	86.85			92.75			91.81
1	90.13	76.6	77.37	92.27	82.44	83.35	92.22	82.48	83.14
2	83.19	71.16	77.64	89.45	79.34	78.91	89.15	78.91	78.88
3	89.13	70	77.66	88.33	76.07	76.01	88.26	76.51	76.82
4	91.23	66.86	76.12	89.42	65.93	64.29	88.18	67.57	63.75
5	80	52.63	87.5	90.48	54.17	71.43	92.86	56	75
Lineage 5	PA (N222S)			PB1 (V285I)
0	91.01	95.68	88.27	95	94.98	96.2
1	70.91	80.28	88.89	74.12	81.08	88.92
2	81.67	84	91.38	17.52	36.67	91.15
3	95.74	96.69	96.5	0	0	0
4	98.26	99.16	96.71	0	0	0
5	97.9	99.29	95.28	0	0	0
Lineage 6	PA (M579I)			PB1 (M339I)			PB2 (Y488C)
0	78.24	75.61	85.63	86.76	83.17	87.65	89.66	91.61	87.22
1	46.36	59.11	74.24	70.23	72.61	79.14	52.33	66.67	71.94
2	38.1	50.36	79.41	48.53	68	62.86	28.57	54.29	62.5
3	31.67	43.2	12.4	47.18	57.82	38.3	25	35.1	10.64
4	23	57.96	22.92	54.84	66.17	37.29		13.95
5	28.67	72.68	72.47	63.64	84.18	82.98	0	3.33	2.38
Figure 2g
EC90	PB1 (V285I)			PA (N222S) + PB1 (V285I)			PA (N222S)			PA (S395N) + PB2 (Y488C+T491M)			PA (S395N)			PB2 (Y488C)			PB2 (Y488C+T491M)			PA (M579I) + PB1 (M339I) + PB2 (Y488C)			PA (M579I)			PB1 (M339I)			PB2 (Y488C)			PA (M579I) + PB2 (Y488C)			PA (M579I) + PB1 (M339I)			PB1 (T46A) + PB2 (E191K+180K)			PB1 (T46A)			PB2 (E191K+180K)			PB1 (M290V) + PB2 (K189R)
(triplicates)	1.08902	29.6987	3.06661	48.295	119.449	22.8192	3.7728	2.17288	16.0607	2.59318	10.8963	2.42268	3.16416	1.50397	1.47462	1.75634	0.279144	4.59734	2.04005	1.42228	4.57177	6.40761	5.99722	5.29144	1.95083	1.26883	3.71134	1.86082	2.84695	2.41277	1.75634	0.279144	4.59734	1.19627	1.90008	2.49088	3.72799	3.38025	3.57098	0.742466	23.8937	2.20658	1.59774	0.314829	3.31285	1.73573	1.20083	1.88858	5.09913
[truncated: 8 more columns]

## Sheet: Figure 4
Figure 4b						Figure 4c
parent	2.5e1 TCID50-Units/mouse	5e0 TCID50-Units/mouse	1e0 TCID50-Units/mouse			#1	5e3 TCID50-Units/mouse	1e3 TCID50-Units/mouse	1e2 TCID50-Units/mouse	2.5e1 TCID50-Units/mouse			#2	5e3 TCID50-Units/mouse	1e3 TCID50-Units/mouse	1e2 TCID50-Units/mouse			#3	5e3 TCID50-Units/mouse	1e3 TCID50-Units/mouse	1e2 TCID50-Units/mouse	2.5e1 TCID50-Units/mouse			#4	5e3 TCID50-Units/mouse	1e3 TCID50-Units/mouse	1e2 TCID50-Units/mouse	2.5e1 TCID50-Units/mouse	5e0 TCID50-Units/mouse			#5	5e3 TCID50-Units/mouse	1e3 TCID50-Units/mouse			#6	5e3 TCID50-Units/mouse	1e3 TCID50-Units/mouse	1e2 TCID50-Units/mouse	2.5e1 TCID50-Units/mouse
3.5						4.5	1						5	1					5	1						5	1							6.5	1				4	1
3.5						5	1						5	1					4.5	1						4.5		1						6.5	1				4.5	1
3.5						5		1					5.5	1					5.5	1						5	1							7	1				4.5	1
3.5						5.5	1						6	1					4.5	1						5	1							7	1				5	1
4						5.5	1						6		1				6	1						5	1							14		0			5		1
4						6		1					6.5		1				5.5		1					5	1							14		0			6		1
4						6		1					7		1				6.5		1					5		1						14		0			6		1
4						6.5		1					7		1				6.5		1					5.5			1					14		0			6.5		1
4	1					7.5			1				14			0			6.5		1					5.5			1										7.5			1
4	1					7.5			1				14			0			6		1					5.5			1										7.5			1
4	1					7.5			1				14			0			8			1				5.5			1										7.5			1
4.5	1					8			1				14			0			7.5			1				5.5			1										8			1
4.5	1					8			1				14			0			7			1				6		1											8				1
5		1				14				0									8			1				6		1											8				1
5.5		1				14				0									7			1				6.5				1									14			0
5.5		1				14				0									14				0			9				1									14				0
6		1				14				0									7.5				1			9				1									14				0
6			1																14				0			9				1									14				0
6.5			1																14				0			9					1
7.5			1																14				0			10					1
7.5			1																							10					1
																										14					0
Figure 4d
LD50
WT	#1	#2	#3	#4	#5	#6
1	58.95	415	27.04	4.616	2708	34.21
Figure 4e	(generated in R)
library(tidyverse)
library(cowplot)
library(reshape2)
library(readxl)
setwd('/Volumes/lizso_backup_drive/Lieber_Flu_final/Figure-4E_Mouse/')
af_full <- read_csv("mouse_RAVA_output_to_figure_input/mouse_summary_lineage_mutations.csv")
samples <- as.data.frame(str_split_fixed(af_full$Passage, "-", 3))
colnames(samples) <- c("Virus", "Input", "Animal")
af_only <- af_full[,grepl("AF_", colnames(af_full))]
af <- cbind(samples, af_only)
af <- melt(af)
af$variable <- gsub("AF_", "", af$variable)
split <- as.data.frame(str_split_fixed(af$variable, ":", 2))
af <- cbind(af %>%select("Virus", "Input", "Animal"), split, af %>% select(value))
colnames(af)[4:6] <- c("Gene", "Mutation", "Allele Frequency")
af$Input <- gsub("5E3", "5.0x10^3", af$Input)
af$Input <- gsub("1E3", "1.0x10^3", af$Input)
af$Input <- gsub("100", "1.0x10^2", af$Input)
af$Input <- gsub("1E2", "1.0x10^2", af$Input)
af$Input <- gsub("2.5E1", "2.5x10^1", af$Input)
af$Input <- gsub("25", "2.5x10^1", af$Input)
af$Virus <- paste0("Virus ", af$Virus)
af[is.na(af)] <- 0
af$Input <- gsub("inoc", "Inoc", af$Input)
af$virus_mut <- paste(af$Virus, af$Gene, af$Mutation)
af$virus_mut <- gsub(" ", "_", af$virus_mut)
af$`Gene (Mutation)` <- paste0(af$Gene, " (", af$Mutation, ")")
muts <- af %>% group_by(virus_mut) %>% summarize(median=(median(`Allele Frequency`)))
muts <- muts %>% filter(median > 0)
write_csv(muts, "mouse_generate_final_figure/mouse_IAV_muts_filter_med0.csv")
write_csv(af, "mouse_generate_final_figure/mouse_IAV_af.csv")
write_csv(af_full, "mouse_generate_final_figure/mouse_IAV_af_full.csv")
af <- af %>% filter(af$virus_mut %in% muts$virus_mut)
af$Input <- factor(af$Input, levels=c("Inoc", '5.0x10^3', '1.0x10^3', '5.0x10^2', '1.0x10^2', '2.5x10^1', '5'))
#superscript https://stackoverflow.com/questions/28978011/how-to-subscript-the-x-axis-tick-label
#fix legend spacing https://stackoverflow.com/questions/11366964/is-there-a-way-to-change-the-spacing-between-legend-items-in-ggplot2
#virus 1
df1 <- af %>% filter(Virus == "Virus lin1")
df1$Input <- factor(df1$Input, levels=levels(af$Input))
df1$`Gene (Mutation)` <- factor(df1$`Gene (Mutation)`, levels=c(unique(df1$`Gene (Mutation)`), " ", ""))
A <- ggplot(df1, aes(x=Input, y=`Allele Frequency`, color=`Gene (Mutation)`)) +
geom_jitter(width=0.1, height=0.2, alpha=0.5) +
scale_color_manual(values=c("orange", NA, NA), na.value="white", drop=FALSE, name="") +
labs(x=expression(paste(TCID[50], " units/mouse", sep=""))) +
ylab("Allele Frequency (%)") +
ggtitle("#1 - NGS lungs") +
ylim(c(-1,101)) +
theme_classic(base_size=6)+
theme(legend.position="bottom",
legend.direction = "vertical",
legend.spacing.x = unit(-0.5, 'char'),
# legend.justification = c(0, 0),
axis.text.x = element_text(size=6, angle = 45, hjust =1, vjust =1),
legend.title = element_blank(),
legend.margin = margin(c(-10, 0, 0, 0)),
legend.text = element_text(margin = margin(r = 5, unit = "pt")))
A
#virus 2
df2 <- af %>% filter(Virus == "Virus lin2")
df2$Input <- factor(df2$Input, levels=levels(af$Input))
df2$`Gene (Mutation)` <- factor(df2$`Gene (Mutation)`, levels=c(unique(df2$`Gene (Mutation)`)))
B <- ggplot(df2, aes(x=Input, y=`Allele Frequency`, color=`Gene (Mutation)`)) +
geom_jitter(width=0.1, height=0.2, alpha=0.5) +
scale_color_manual(values=c("blue", "red3", "gold2"), name="") +
labs(x=expression(paste(TCID[50], " units/mouse", sep=""))) +
ylab("Allele Frequency (%)") +
ggtitle("#2 - NGS lungs") +
ylim(c(-1,101)) +
theme_classic(base_size=6)+
theme(axis.title.y = element_blank(),
axis.text.y = element_blank(),
axis.text.x = element_text(size=6, angle = 45, hjust =1,vjust=1),
legend.position="bottom",
legend.direction="vertical",
legend.spacing.x = unit(-0.5, 'char'),
#legend.spacing.y = unit(-1, "char"),
# legend.justification = c(0, 0),
legend.title = element_blank(),
legend.margin = margin(c(-10, 0, 0, 0)),
legend.text = element_text(margin = margin(r = 5, unit = "pt")))
B
#virus 3
df3 <- af %>% filter(Virus == "Virus lin3")
df3$Input <- factor(df3$Input, levels=levels(af$Input))
df3$`Gene (Mutation)` <- factor(df3$`Gene (Mutation)`, levels=c(unique(df3$`Gene (Mutation)`), ""))
C <- ggplot(df3, aes(x=Input, y=`Allele Frequency`, color=`Gene (Mutation)`)) +
geom_jitter(width=0.1, height=0.2, alpha=0.5) +
scale_color_manual(values=c("springgreen2", "orangered2", NA), na.value="white", drop=FALSE, name="") +
labs(x=expression(paste(TCID[50], " units/mouse", sep=""))) +
ylab("Allele Frequency (%)") +
ggtitle("#3 - NGS lungs") +
ylim(c(-1,101)) +
theme_classic(base_size=6)+
theme(axis.title.y = element_blank(),
axis.text.y = element_blank(),
axis.text.x = element_text(size=6, angle = 45, hjust =1,vjust=1),
legend.position="bottom",
legend.direction="vertical",
legend.spacing.x = unit(-0.5, 'char'),
#legend.spacing.y = unit(-1, "char"),
# legend.justification = c(0, 0),
legend.title = element_blank(),
legend.margin = margin(c(-10, 0, 0, 0)),
legend.text = element_text(margin = margin(r = 5, unit = "pt")))
C
#virus 4
df4 <- af %>% filter(Virus == "Virus lin4")
df4$Input <- factor(df4$Input, levels=levels(af$Input))
df4$`Gene (Mutation)` <- factor(df4$`Gene (Mutation)`, levels=c(unique(df4$`Gene (Mutation)`)))
D <- ggplot(df4, aes(x=Input, y=`Allele Frequency`, color=`Gene (Mutation)`)) +
geom_jitter(width=0.1, height=0.2, alpha=0.5) +
scale_color_manual(values=c("magenta3", "darkturquoise", "darkorange2"), name="") +
labs(x=expression(paste(TCID[50], " units/mouse", sep=""))) +
ylab("Allele Frequency (%)") +
ggtitle("#4 - NGS lungs") +
ylim(c(-1,101)) +
theme_classic(base_size=6)+
theme(axis.title.y = element_blank(),
axis.text.y = element_blank(),
axis.text.x = element_text(size=6, angle = 45, hjust =1,vjust=1),
legend.position="bottom",
legend.direction="vertical",
legend.spacing.x = unit(-0.5, 'char'),
#legend.spacing.y = unit(-1, "char"),
# legend.justification = c(0, 0),
legend.title = element_blank(),
legend.margin = margin(c(-10, 0, 0, 0)),
legend.text = element_text(margin = margin(r = 5, unit = "pt")))
D
#virus 5
df5 <- af %>% filter(Virus == "Virus lin5")
df5$Input <- factor(df5$Input, levels=levels(af$Input))
df5$`Gene (Mutation)` <- factor(df5$`Gene (Mutation)`, levels=c(unique(df5$`Gene (Mutation)`), ""))
E <- ggplot(df5, aes(x=Input, y=`Allele Frequency`, color=`Gene (Mutation)`)) +
geom_jitter(width=0.1, height=0.2, alpha=0.5) +
scale_color_manual(values=c("red", "orange", NA), na.value="white", drop=FALSE, name="") +
labs(x=expression(paste(TCID[50], " units/mouse", sep=""))) +
ylab("Allele Frequency (%)") +
ggtitle("#5 - NGS lungs") +
ylim(c(-1,101)) +
theme_classic(base_size=6)+
theme(axis.title.y = element_blank(),
axis.text.y = element_blank(),
axis.text.x = element_text(size=6, angle = 45, hjust =1,vjust=1),
legend.position="bottom",
legend.direction="vertical",
legend.spacing.x = unit(-0.5, 'char'),
#legend.spacing.y = unit(-1, "char"),
# legend.justification = c(0, 0),
legend.title = element_blank(),
legend.margin = margin(c(-10, 0, 0, 0)),
legend.text = element_text(margin = margin(r = 5, unit = "pt")))
E
#virus 6
df6 <- af %>% filter(Virus == "Virus lin6")
df6$Input <- factor(df6$Input, levels=levels(af$Input))
df6$`Gene (Mutation)` <- factor(df6$`Gene (Mutation)`, levels=c(unique(df6$`Gene (Mutation)`)))
f <- ggplot(df6, aes(x=Input, y=`Allele Frequency`, color=`Gene (Mutation)`)) +
geom_jitter(width=0.1, height=0.2, alpha=0.5) +
scale_color_manual(values=c("chocolate3", "darkorchid3", "darkturquoise"), name="") +
labs(x=expression(paste(TCID[50], " units/mouse", sep=""))) +
ylab("Allele Frequency (%)") +
ggtitle("#6 - NGS lungs") +
ylim(c(-1,101)) +
theme_classic(base_size=6) +
theme(axis.title.y = element_blank(),
axis.text.y = element_blank(),
axis.text.x = element_text(size=6, angle = 45, hjust =1,vjust=1),
legend.position="bottom",
legend.direction="vertical",
legend.spacing.x = unit(-0.5, 'char'),
#legend.spacing.y = unit(-1, "char"),
# legend.justification = c(0, 0),
legend.title = element_blank(),
legend.margin = margin(c(-10, 0, 0, 0)),
legend.text = element_text(margin = margin(r = 5, unit = "pt")))
f
cow <- plot_grid(A, B, C, D, E, f, ncol=6, rel_widths = c(1.2,1,1,1,1,1))
#cow
#cow2 <- plot_grid(cow, legend, ncol=2, rel_widths=c(5, 1))
pdf(file="mouse_generate_final_figure/Figure4E_mouse.pdf", width=6.5, height=2.2)
cow
dev.off()
Figure 4g
WT	Vehicle	2mg/kg BW	10mg/kg BW		#1	Vehicle	2mg/kg BW	10mg/kg BW		#2	Vehicle	2mg/kg BW	10mg/kg BW		#3	Vehicle	2mg/kg BW	10mg/kg BW
4	1				4	1				4	1				4	1
4	1				4	1				4	1				4	1
4	1				4	1				4	1				4	1
4	1				4	1				4	1				4	1
14		0	0		14		0	0		14		0	0		14		0	0
14		0	0
14		0	0		#4	Vehicle	2mg/kg BW	10mg/kg BW		#5	Vehicle	2mg/kg BW	10mg/kg BW		#6	Vehicle	2mg/kg BW	10mg/kg BW
14		0	0		4	1				4	1				4	1
					4	1				4	1				4	1
					4	1				4	1				4	1
					4	1				4	1				4	1
					14		0	0		6		1			14		0	0
										6		1
										14		0	0
										14		0
Figure 4h
virus #1 - vehicle	virus #1 - 2mg/kg BW	virus #1 - 10mg/kg BW	virus #2 - vehicle	virus #2 - 2mg/kg BW	virus #2 - 10mg/kg BW	virus #3 - vehicle	virus #3 - 2mg/kg BW	virus #3 - 10mg/kg BW	virus #4 - vehicle	virus #4 - 2mg/kg BW	virus #4 - 10mg/kg BW	virus #5 - vehicle	virus #5 - 2mg/kg BW	virus #5 - 10mg/kg BW	virus #6 - vehicle	virus #6 - 2mg/kg BW	virus #6 - 10mg/kg BW	WT - vehicle	WT - 2mg/kg BW	WT - 10mg/kg BW
158000	12800	1820	130000	6630	79	230000	7920	769	61100	15000	418	274000	28100	8450	329000	11800	392	442000	6610	79
97600	10200	2310	157000	14700	79	171000	17500	820	49400	9580	1250	163000	23300	39600	738000	11700	1360	525000	2210	79
184000	17600	1370	59900	4960	79	91600	7000	618	102000	20400	1900	96400	47600	14900	692000	9350	2640	718000	2800	79
210000	19800	1240	79900	8270	79	120000	10300	859	101000	28300	1380	263000	55000	12800	451000	19800	594	704000	1600	79

## Sheet: Figure 5
Figure 5b														Figure 5e					Figure 5f					Figure 5g
WT	vehicle source			vehicle contact			treated source (12hpi)			treated contact (12hpi)				WT					WT-trachea titers					WT-lung titers
0	63	63	63				63	63	63					vehicle source	12hpi treated source	vehicle contact	treated contact		vehicle source	12hpi treated source	vehicle contact	treated contact		vehicle source	12hpi treated source	vehicle contact	treated contact
0.5	26600	20000	4730				20000	6310	20000					81700000	88900	68200000	133		408000	75.7	193000	73.3		4700	59.4	387000	59.1
1	63100000	63100000	63100000				112000	84100	112000					72700000	93200	48900000	97.5		853000	106	37900000	61.6		10300	46.5	1040	24.6
1.5	63100000	63100000	35500000				2660	11200	35500					56700000	131000	8650000	124		267000	61	190000	78.6		9890	44.6	161	27.5
2	3550000	6310000	8410000				841	631	1500
2.5	266000	266000	473000	63	63	63	150	266	473	63	63	63
3	63100	35500	84100	63.1	63.1	63.1	150	200	266	63.1	63.1	63.1
3.5	63100	8410	47300	63.1	63.1	35500	63.1	150	150	63.1	63.1	63.1
4	63100	15000	84100	1120	200	47300000	150	200	150	63.1	63.1	63.1
5				11200000	8410000	26600000				63.1	63.1	63.1
6				63100000	63100000	63100000				63.1	63.1	63.1
7				35500000	6310000	8410000				63.1	63.1	63.1
8				84100	200000	266000				63.1	63.1	63.1
Figure 5c
#4	vehicle source			vehicle contact			treated source (12hpi)			treated contact				#4					#4 - trachea titers					#4 - lung titers
0	63	63	63				63	63	63					vehicle source	12hpi treated source	vehicle contact	treated contact		vehicle source	12hpi treated source	vehicle contact	treated contact		vehicle source	12hpi treated source	vehicle contact	treated contact
0.5	63.1	150	63.1				63.1	112	63.1					5300000	26400	502000	104		1370	105	86.7	81		65.6	79.8	65.9	39.7
1	2660000	8410000	1120000				1500	4730	2660					5920000	4140	3690000	60.6		921	93.6	66.3	89.2		166	43	63.1	41.5
1.5	631000	355000	1120000				2000	631	3550					4290000	27100	1580000	90.4		547	144	83.7	63.1		44.6	101	52.2	75.1
2	63100	150000	150000				150	150	112
2.5	2000	3550	841	63	63	63	112	150	200	63	63	63
3	1500	2660	2000	63.1	63.1	63.1	112	84.1	200	63.1	63.1	63.1
3.5	150	200	63.1	63.1	63.1	63.1	63.1	63.1	63.1	63.1	63.1	63.1
4	63.1	200	63.1	63.1	63.1	63.1	63.1	63.1	63.1	63.1	63.1	63.1
5				15000	1500	631				63.1	63.1	63.1
6				266000	15000	63100				63.1	63.1	63.1
7				112000	841000	84100				63.1	63.1	63.1
8				6310	15000	8410				63.1	63.1	63.1
Figure 5d
#5	vehicle source			vehicle contact			treated source (12hpi)			treated contact				#5					#5 - trachea titers					#5 - lung titers
0	63	63	63				63	63	63					vehicle source	12hpi treated source	vehicle contact	treated contact		vehicle source	12hpi treated source	vehicle contact	treated contact		vehicle source	12hpi treated source	vehicle contact	treated contact
0.5	266	200	112				841	473	631					381000	2620	75.5	95.9		3300	83.2	80.8	63.1		521	70.7	108	87.1
1	63100000	63100000	63100000				266000	112000	1500000					115000	3610	60.9	91		1790	142	79.7	73.5		181	73.5	43.9	80.3
1.5	1120000	1120000	2000000				20000	20000	35500					672000	5790	115	70.9		1610	122	88.9	86		914	82.1	45.8	38
2	84100	35500	63100				841	473	3550
2.5	1120	1120	841	63	63	63	200	112	473	63	63	63
3	150	266	355	63.1	63.1	63.1	84.1	63.1	63.1	63.1	63.1	63.1
3.5	63.1	63.1	63.1	63.1	63.1	63.1	63.1	63.1	63.1	63.1	63.1	63.1
4	63.1	63.1	63.1	63.1	63.1	63.1	63.1	63.1	63.1	63.1	63.1	63.1
5				63.1	63.1	63.1				63.1	63.1	63.1
6				63.1	63.1	63.1				63.1	63.1	63.1
7				63.1	63.1	63.1				63.1	63.1	63.1
8				63.1	63.1	63.1				63.1	63.1	63.1
Figure 5h	(generated in R)
library(tidyverse)
library(cowplot)
library(reshape2)
library(readxl)
library(dplyr)
setwd('/Volumes/lizso_backup_drive/Lieber_Flu_final/Figure-5H_Ferret-Transmission/')
af_full <- read_csv("ferret_RAVA_output_to_figure_input/ferret_summary_lineage_mutations.csv")
samples <- as.data.frame(str_split_fixed(af_full$Passage, "_", 3))
colnames(samples) <- c("Virus", "Input", "Animal")
samples$Virus <- str_replace_all(samples$Virus, "lin", "")
# samples$Input <- str_replace_all(samples$Input, )
af_only <- af_full[,grepl("AF_", colnames(af_full))]
af <- cbind(samples, af_only)
af <- melt(af)
af$variable <- gsub("AF_", "", af$variable)
split <- as.data.frame(str_split_fixed(af$variable, ":", 2))
af <- cbind(af %>%select("Virus", "Input", "Animal"), split, af %>% select(value))
colnames(af)[4:6] <- c("Gene", "Mutation", "Allele Frequency")
af$Virus <- paste0("Virus ", af$Virus)
af[is.na(af)] <- 0
af$virus_mut <- paste(af$Virus, af$Gene, af$Mutation)
af$virus_mut <- gsub(" ", "_", af$virus_mut)
af$`Gene (Mutation)` <- paste0(af$Gene, " (", af$Mutation, ")")
# filter mutations to plot for each lineage by sum of allele frequencies across ferrets
muts <- af %>% group_by(virus_mut) %>% summarize(sum=(sum(`Allele Frequency`)))
# include mutations where sum(allele frequency) across ferrets > 0%
muts <- muts %>% filter(sum > 0)
write_csv(af, "ferret_generate_final_figure/ferret_IAV_af.csv")
write_csv(af_full, "ferret_generate_final_figure/ferret_IAV_af_full.csv")
write_csv(muts, "ferret_generate_final_figure/ferret_IAV_muts_filter_sum0.csv")
af <- af %>% filter(af$virus_mut %in% muts$virus_mut)
plot_af <- af
plot_af <- plot_af %>% add_row(Virus = "Virus 4", Input = 'contact-treated', `Gene (Mutation)` = "PA (S395N)")
plot_af <- plot_af %>% add_row(Virus = "Virus 5", Input = 'source-treated', `Gene (Mutation)` = "PA (N222S)")
plot_af <- plot_af %>% add_row(Virus = "Virus 5", Input = 'contact-vehicle', `Gene (Mutation)` = "PA (N222S)")
plot_af <- plot_af %>% add_row(Virus = "Virus 5", Input = 'contact-treated', `Gene (Mutation)` = "PA (N222S)")
plot_af$Input <- factor(plot_af$Input, levels=c("inoc", 'source-vehicle', 'source-treated', 'contact-vehicle', 'contact-treated'))
#superscript https://stackoverflow.com/questions/28978011/how-to-subscript-the-x-axis-tick-label
#fix legend spacing https://stackoverflow.com/questions/11366964/is-there-a-way-to-change-the-spacing-between-legend-items-in-ggplot2
# include mutations where sum(allele frequency) across ferrets > 3%
muts <- muts %>% filter(sum > 3)
write_csv(muts, "ferret_generate_final_figure/ferret_IAV_muts_filter_sum3.csv")
af <- af %>% filter(af$virus_mut %in% muts$virus_mut)
plot_af <- af
plot_af <- plot_af %>% add_row(Virus = "Virus 4", Input = 'contact-treated', `Gene (Mutation)` = "PA (S395N)")
plot_af <- plot_af %>% add_row(Virus = "Virus 5", Input = 'source-treated', `Gene (Mutation)` = "PA (N222S)")
plot_af <- plot_af %>% add_row(Virus = "Virus 5", Input = 'contact-vehicle', `Gene (Mutation)` = "PA (N222S)")
plot_af <- plot_af %>% add_row(Virus = "Virus 5", Input = 'contact-treated', `Gene (Mutation)` = "PA (N222S)")
plot_af$Input <- factor(plot_af$Input, levels=c("inoc", 'source-vehicle', 'source-treated', 'contact-vehicle', 'contact-treated'))
#virus 4
df4 <- plot_af %>% filter(Virus == "Virus 4")
df4$Input <- factor(df4$Input, levels=c(levels(plot_af$Input)))
df4$`Gene (Mutation)` <- factor(df4$`Gene (Mutation)`, levels=c(unique(df4$`Gene (Mutation)`), ""))
C <- ggplot(df4, aes(x=Input, y=`Allele Frequency`, color=`Gene (Mutation)`)) +
geom_jitter(width=0.1, height=0.2, alpha=0.5) +
scale_color_manual(values=c("magenta3", "darkturquoise", "darkorange2", NA), na.value="white", drop=FALSE, name="") +
labs(x="Treatment Group") +
ylab("Allele Frequency (%)") +
ggtitle("#4 - Ferret NGS") +
# scale_x_discrete(labels=c("inoculum", "vehicle source", "treated source (12hpi)", "vehicle contact", "treated contact (12hpi)")) +
ylim(c(-1,101)) +
theme_classic(base_size=6)+
theme(legend.position="bottom",
legend.direction = "horizontal",
legend.spacing.x = unit(-0.5, 'char'),
axis.text.x = element_text(size=5,angle=45, hjust=1),
legend.title = element_blank(),
legend.margin = margin(c(-10, 0, 0, 0)),
legend.text = element_text(margin = margin(r = 5, unit = "pt")))
C
#virus 5
df5 <- plot_af %>% filter(Virus == "Virus 5")
df5$Input <- factor(df5$Input, levels=levels(plot_af$Input))
df5$`Gene (Mutation)` <- factor(df5$`Gene (Mutation)`, levels=c(unique(df5$`Gene (Mutation)`), "", " "))
D <- ggplot(df5, aes(x=Input, y=`Allele Frequency`, color=`Gene (Mutation)`)) +
geom_jitter(width=0.1, height=0.2, alpha=0.5) +
scale_color_manual(values=c("red", "orange", NA, NA), na.value="white", drop=FALSE, name="") +
labs(x="Treatment Group") +
ylab("Allele Frequency (%)") +
ggtitle("#5 - Ferret NGS") +
# scale_x_discrete(labels=c("inoculum", "vehicle source", "treated source (12hpi)", "vehicle contact", "treated contact (12hpi)")) +
ylim(c(-1,101)) +
theme_classic(base_size=6)+
theme(axis.title.y = element_blank(),
axis.text.y = element_blank(),
axis.text.x = element_text(size=5, angle=45, hjust=1),
legend.position="bottom",
legend.direction="horizontal",
legend.spacing.x = unit(-0.5, 'char'),
legend.title = element_blank(),
legend.margin = margin(c(-10, 0, 0, 0)),
legend.text = element_text(margin = margin(r = 5, unit = "pt")))
D
cow <- plot_grid(C, D, ncol=2, rel_widths = c(1.05,1))
pdf(file="ferret_generate_final_figure/Figure5H_ferret-transmission.pdf", width=5.5, height=2.5)
cow
dev.off()

## Sheet: S figure 1
S Figure 1
	H1N1 pdm09 recombinant
0µM	2660000	3550000	2000000
0.2µM	841000	473000	266000
0.6µM	4730	20000	4730
1µM	355	473	841
1.25µM	112	150	112
2.5µM	63.1	63.1	84.1
5µM	63.1	63.1	63.1
10µM	63.1	63.1	63.1

## Sheet: S figure 3
S figure 3 - dose response assay luciferase
S figure 3a
	V285I			WT
11.1111	17.6561	10.0064	1.80638	-0.59963	-0.57139	-0.40722
3.7037	65.5915	51.1386	13.5867	-0.03822	0.004277	0.1713
1.2346	39.8512	48.7775	49.9396	5.16243	5.58455	5.56702
0.4115	74.126	126.433	99.0362	13.0087	9.48963	12.7949
0.1372	131.903	89.5623	75.5167	54.2165	54.3733	63.9538
0.0457	132.974	74.0717	101.054	94.2393	82.5603	90.0918
0.0152				98.0809	99.1418	100.321
0.0051				98.0749	100.992	107.142
S figure 3b
	T46A + EKEK			T46A			EKEK			WT
11.1111	-5.55605	-5.04289	-4.88428	-1.00499	-0.849247	-0.483591	-0.290111	-0.721795	-0.698587	-0.59963	-0.57139	-0.40722
3.7037	0.0606453	-1.57211	-0.256576	0.960975	0.586291	-0.336877	0.327245	-0.0673057	-0.206559	-0.03822	0.004277	0.1713
1.2346	14.2423	18.4688	30.5233	13.1924	13.6664	11.1271	8.82169	10.6459	0.939959	5.16243	5.58455	5.56702
0.4115	21.2212	40.5717	37.4275	15.9055	14.8649	13.1788	24.548	11.5743	21.4287	13.0087	9.48963	12.7949
0.1372	51.8891	34.5725	46.5243	29.6063	40.6391	31.2179	46.8053	66.5421	43.194	54.2165	54.3733	63.9538
0.0457	118.002	73.8613	64.4753	79.428	123.934	97.0246	96.9504	118.354	80.3375	94.2393	82.5603	90.0918
0.0152	75.4195	125.363	108.233	88.3595	103.586	95.0135	99.508	86.952	102.697	98.0809	99.1418	100.321
0.0051	102.01	107.823	124.813	104.48	104.241	103.934	90.1409	114.83	110.23	98.0749	100.992	107.142
S figure 3c
	M290V + K189R			M290V			K189R			WT
11.1111	-1.06754	-2.11281	-1.8063	-1.23069	-1.13745	0.107737	-0.538306	-0.606432	-0.453628	-0.59963	-0.57139	-0.40722
3.7037	2.41931	20.8386	7.11123	-0.513822	-0.205114	0.275558	3.3814	2.6591	1.69204	-0.03822	0.004277	0.1713
1.2346	40.3948	78.703	50.3183	8.47184	11.7412	10.9208	25.4013	22.1942	17.5884	5.16243	5.58455	5.56702
0.4115	81.0005	62.6467	69.2746	40.6313	66.2561	34.1028	78.762	46.4858	57.0098	13.0087	9.48963	12.7949
0.1372	73.7203	126.584	144.668	61.3561	84.8199	88.0997	98.894	99.7336	73.4211	54.2165	54.3733	63.9538
0.0457	64.7346	104.696	85.5981	80.8855	102.404	97.4686	130.928	100.699	96.3244	94.2393	82.5603	90.0918
0.0152				76.259	124.689	128.737				98.0809	99.1418	100.321
0.0051				104.809	74.1664	110.581				98.0749	100.992	107.142
S figure 3d
	S395N + YCTM			S395N			YCTM			Y488C			WT
11.1111	-3.09303	-0.236552	0.0669487	-1.07786	-1.38966	-0.968276	-0.539135	-0.705864	-0.6348	-0.543753	-0.474329	-0.721644	-0.59963	-0.57139	-0.40722
3.7037	2.70919	1.78083	3.81607	-0.667149	-0.39804	-0.750816	-0.0651882	0.197751	-0.266356	0.230279	0.308505	0.702052	-0.03822	0.004277	0.1713
1.2346	35.8443	24.8647	25.686	2.39787	4.00737	4.69711	6.827	10.8263	6.00046	5.52669	0.43628	4.24724	5.16243	5.58455	5.56702
0.4115	31.3632	36.612	46.5204	12.9745	8.5298	2.43351	28.0868	40.4554	26.8492	16.5033	16.4018	16.5503	13.0087	9.48963	12.7949
0.1372	66.9442	61.6776	61.3205	53.8226	45.8067	55.4521	47.8199	51.2775	49.9671	41.339	37.2654	44.154	54.2165	54.3733	63.9538
0.0457	90.9922	77.5667	126.341	68.323	115.072	85.9168	85.0447	81.7385	73.7033	112.599	75.5841	88.4608	94.2393	82.5603	90.0918
0.0152	109.309	105.649	81.5837	76.7726	121.554	110.698	91.4892	113.931	102.587	71.2231	143.9	105.472	98.0809	99.1418	100.321
0.0051	127.394	99.758	81.4051	99.9165	100.23	121.517	88.7729	117.269	145.464	59.899	125.372	117.489	98.0749	100.992	107.142
S figure 3e
	N222S+V285I			N222S			WT
11.1111	10.6865	8.13867	10.0128	-0.99992	-0.58553	-0.75999	-0.59963	-0.57139	-0.40722
3.7037	32.363	34.0504	20.0712	1.41472	1.10005	0.468624	-0.03822	0.004277	0.1713
1.2346	59.1789	59.3577	56.3197	25.6026	11.8556	25.998	5.16243	5.58455	5.56702
0.4115	77.9654	83.1267	76.2	86.0803	63.3813	65.7841	13.0087	9.48963	12.7949
0.1372	86.4705	88.2599	80.7273	114.675	109.576	68.8851	54.2165	54.3733	63.9538
0.0457	98.6733	75.0581	119.907	103.647	99.9043	103.312	94.2393	82.5603	90.0918
0.0152	104.595	108.015	128.918				98.0809	99.1418	100.321
0.0051	86.404	92.5109	85.9194				98.0749	100.992	107.142
S figure 3f
	M579I + M339I + Y488C			M579I + M339I			M579I			M339I			M579I + Y488C			Y488C			WT
11.1111	-2.59554	-3.75432	-2.89356	-0.722186	-0.836799	-0.618872	-1.08574	-1.38045	-0.305802	-0.694172	-2.06473	-2.07753	0.84372	0.761585	0.780049	-0.543753	-0.474329	-0.721644	-0.59963	-0.57139	-0.40722
3.7037	1.98665	5.23154	-1.26732	-0.244361	-0.435652	1.53457	0.0179691	0.379754	0.219616	0.639378	-1.39297	-1.4314	0.456601	0.161804	1.24039	0.230279	0.308505	0.702052	-0.03822	0.004277	0.1713
1.2346	25.4845	27.6145	34.9333	2.42968	1.74523	3.45313	5.64442	5.28045	4.4625	3.49577	1.20297	0.629416	6.29014	4.30965	8.92516	5.52669	0.43628	4.24724	5.16243	5.58455	5.56702
0.4115	56.0077	56.5856	93.6803	7.03602	45.8117	20.5249	19.4062	36.0527	16.5515	19.1383	18.3954	8.68195	17.254	16.6236	20.6575	16.5033	16.4018	16.5503	13.0087	9.48963	12.7949
0.1372	98.5484	120.019	81.9654	61.613	65.3799	62.2878	52.87	42.2718	35.8945	54.4211	61.3849	65.0525	46.0724	69.6151	55.1869	41.339	37.2654	44.154	54.2165	54.3733	63.9538
0.0457	76.6571	107.483	107.147	84.5131	72.5142	93.9437	114.855	120.417	52.9701	61.4148	134.949	74.4244	116.235	97.0099	73.8005	112.599	75.5841	88.4608	94.2393	82.5603	90.0918
0.0152	97.792	93.5699	101.125	98.2829	86.9087	88.8273	105.218	106.174	96.4897	141.533	94.8845	68.0057	152.257	96.9465	52.9839	71.2231	143.9	105.472	98.0809	99.1418	100.321
0.0051	145.351	75.3183	95.5577	119.339	84.5349	171.137	99.6219	99.5986	104.655	140.797	98.5279	85.4628	136.504	117.58	56.6832	59.899	125.372	117.489	98.0749	100.992	107.142

## Sheet: S figure 4
S figure 4 - sequence alignment probability
a) PA:	Complete Sequences (1147)
N222S	N 99.04%
	S 0.7%
	H 0.17%
	K 0.09%
S395N	S 98.61%
	C 1.31%
	N 0.09%
M579I	M 99.74%
	I 0.17%
	V 0.09%
b) PB1:	Complete Sequences (1139)
T46A	T 99.65%
	Q 0.18%
	R 0.18%
V285I	V 99.39%
	Y 0.44%
	R 0.18%
M290V	M 99.39%
	Q 0.44%
	N 0.18%
M339I	I 71.47%
	M 27.22%
	V 0.7%
	L 0.44%
	P 0.18%
c) PB2:	Complete Sequences (1182)
E180K	E 99.92%
	A 0.08%
K189R	K 99.92%
	R 0.08%
E191K	E 95.44%
	K 4.48%
	G 0.08%
Y488C	Y 99.92%
	F 0.08%
T491M	T 99.66%
	A 0.34%

## Sheet: S figure 6
S Figure 6a																	S Figure 6b
	parent - 25 TCID50Units/mouse					parent - 5 TCID50Units/mouse					parent - 1 TCID50Units/mouse							parent - 25 TCID50Units/mouse					parent - 5 TCID50Units/mouse					parent - 1 TCID50Units/mouse
0	100	100	100	100	100	100	100	100	100		100	100	100	100			0	37.5	37.6	37.8	37.1		37.5	37.8	37.1	37.9		38	37.6	37.4	37.2
0.5	98.4	99.5	99	97.8	98.6	99.1	98.6	99.5	99.5		99.1	99.5	99.1	98.6			1	37.5	37.6	37.8	37.1		37.5	37.4	37.6	37.5		37.3	37.2	37.8	37.5
1	101.6	96.5	98.6	98.3	97.7	100	99	98.1	100.5		98.6	99	102.7	98.6			2	36.7	36.8	37	36.5		37.5	37.2	37.4	37.3		37.6	37.8	37.4	37.6
1.5	100.5	95.5	98.1	97.2	95.3	99.1	98.1	97.7	99		97.7	98.5	102.2	97.7			3	35.1	35.4	35.8	35.7		36.9	37	37.1	37.2		37.2	37.3	37.1	37
2	96.7	94.1	97.6	93.3	93	100	100	96.8	101.5		100.5	97.1	103.6	98.1			4	34.5	35.1	34.6	34.8		36.5	36.2	36.4	36.1		36.5	36.8	36.7	36.8
2.5	96.2	90.1	96.7	92.8	89.7	98.7	98.6	96.3	100.5		100	96.1	102.7	97.2			5						36.4	35.1	35.2	35.4		35.9	35.7	36.5	36
3	86.9	86.1	85.6	83.9	86.9	92.3	90.9	89.4	94.1		94.9	89.7	96.4	92.1			6						34.9					35.4	35.1	34.9	35.1
3.5	85.8	84.7	84.7	83.3	84	91.5	89.9	88.4	93.1		94	88.7	95.6	91.2			7											34.8	34.8
4	80.3	81.2	80.4	80	81.2	86.3	85.1	85.6	89.7		90.8	84.8	91.1	88.4
4.5	77	79.2	78.5	78.3	79.3	85	83.7	83.3	88.2		86.6	83.3	89.3	87
5						82.1	77.9	80.1	81.9		83.4	81.9	86.2	83.8
5.5						81.2		78.7	79.9		82	80.9	84.9	81.9
6						77.4					79.3	80.4	83.6	81.5
6.5												77.9	82.7	81
7													81.3	80.1
7.5													77.8	76.9
S Figure 6c																						S Figure 6d
	#1 - 5e3 TCID50Units/mouse					#1 - 1e3 TCID50Units/mouse					#1 - 100 TCID50Units/mouse					#1 - 25 TCID50Units/mouse							#1 - 5e3 TCID50Units/mouse					#1 - 1e3 TCID50Units/mouse					#1 - 100 TCID50Units/mouse					#1 - 25 TCID50Units/mouse
0	100	100	100	100		100	100	100	100		100	100	100	100	100	100	100	100	100			0	37.4	37.5	37.6	37.4		37.3	37.6	37.5	37.4		37.5	37.4	37.6	37.1	37.2	37.4	37.6	37.8	37.2
0.5	98.5	99	98.5	99.5		99.5	98.5	98.6	99.1		98.9	99	98.5	98.4	99	99.5	98.9	98.4	99			1	37.5	37.4	37.6	37.8		37.4	37.6	37.8	37.7		37.4	37.6	37.8	37.9	37.4	37.4	37.6	37.4	37.1
1	100	100.5	99	101		99	98.5	100.5	100.5		97.8	99	100	102.2	97.9	96.9	100.5	100.5	99			2	37.1	37.2	37	37.1		37.5	37.8	37.6	37.4		37.4	37.6	37.8	37.4	37.1	37.4	37.6	37.1	37.8
1.5	99	100	99	100		98.5	97.5	98.6	99.1		96.7	97.9	99.5	101.1	96.9	96.3	99.5	99.5	98			3	36.5	35.9	36.4	35.8		37.1	36.5	36.4	36.7		37.4	37.6	37.8	37.9	37.1	37.4	37.6	37.5	37.4
2	97.6	96.5	96	99.5		100	97.5	99.1	101.4		97.8	98.4	99.5	102.7	96.9	95.3	100	101.1	99			4	35.9	35.7	36.1	36.2		36.4	36.2	36.1	36.5		37.3	37.5	37.6	37.4	37.1	37.4	37.5	37.8	37.5
2.5	96.6	95.5	94.6	98		99.5	96.5	98.2	100.9		97.3	97.4	98.5	101.6	96.4	94.2	98.9	100	98.5			5	35.2		34.3	35.2		35.2	35.1	33.9	35.5		37.5	37.6	37.8	37.9	37.2	37.4	37.2	37.5	37.8
3	92.7	91.1	91.1	90.1		93	91.5	90.8	93.6		95.6	97.4	99	101.1	95.4	95.3	101.1	100	97.5			6						34.2	35		34.2		36.9	37.4	37.6	37.3	37.2	37.5	37.9	37.5	37.1
3.5	90.3	89.6	90.1	89.1		91.5	90	89.4	92.2		94.5	96.9	97.5	100	94.4	94.2	100	98.4	97.1			7											35.4	35.2	36.8	36.7	35.4	37.1	37.2	37.6	37.4
4	88.3	83.2	84.7	87.1		88.9	88.5	84.9	87.6		91.8	93.2	96	97.3	92.8	97.4	102.7	101.1	100			8													35.2	35.6		36.9	37.5	37.4	37.2
4.5	86.4	80.7	82.7	84.7		86.9	86	83	85.3		90.7	92.1	94.5	96.7	92.3	96.3	101.6	100.5	99			9																37.4	37.6	37.5	37.2
5	83		80.2	82.2		86.4	87	80.7	83.9		88.5	92.1	91.5	96.7	90.8	97.4	102.2	99.5	98			10																37.6	37.4	37.2	37.3
5.5	80.6			79.7		82.9	84.5		82.1		87.4	91.6	90.5	96.2	89.7	96.3	100.5	98.9	97.1
6						80.9	82.5		80.7		85.7	87.4	90	90.7	87.2	94.8	102.7	98.9	96.6
6.5							80				84.6	86.4	89.6	90.2	86.2	93.7	101.6	97.3	96.1
7											81.9	80.6	82.1	84.7	80	90.6	97.8	94.7	94.6
7.5											78.6	79.6	81.1	83.1	79	89.5	97.3	93.6	93.1
8													77.1	79.8		85.9	93.5	93.6	92.2
9																86.9	97.8	96.3	98.5
10																91.6	99.5	98.9	100.5
11																93.7	104.3	101.6	100
S Figure 6e																	S Figure 6f
	#2 - 5e3 TCID50Units/mouse					#2 - 1e3 TCID50Units/mouse					#2 - 100 TCID50Units/mouse							#2 - 5e3 TCID50Units/mouse					#2 - 1e3 TCID50Units/mouse					#2 - 100 TCID50Units/mouse
0	100	100	100	100		100	100	100	100		100	100	100	100	100		0	37.3	37.8	37.9	37.1		37.8	37.4	37.5	37.9		37.5	37.6	37.4	37.8	37.5
0.5	99.1	98.7	99	99.1		99.5	98.7	99	99.5		98.5	98.9	98.4	98.1	98.3		1	38	37.4	37.8	37.2		37.4	37.5	37.6	37.3		37.5	37.6	37.8	37.4	37.5
1	100.9	100.4	105.3	100.5		103.5	100	100.5	99.1		100	101.1	101.6	100.5	101.1		2	37	36.9	37.4	37.1		37.8	37.4	37.1	37.2		37.6	37.8	37.5	37.9	37.1
1.5	100	99.1	104.4	99.5		102.5	98.7	99	98.2		99.5	100.6	100.5	100	100		3	36.1	36.4	35.8	35.7		36.9	36.5	36.7	35.9		37.5	37.6	37.4	37.5	37.8
2	98.7	99.6	101.5	97.2		99	97.4	99.5	96.8		101.5	98.9	101.6	100	99.4		4	35.4	35.1	35.3	35.8		36.2	36.4	36.1	36.5		37.5	37.6	37.8	37.4	37.5
2.5	96.4	98.2	99.5	95.3		97	96.5	98	95.5		100.5	97.8	100.5	99	98.3		5	35.2	35.4	34.1	33.8		35.8	35.4	35.6	35.2		37.5	37.4	37.6	37.8	37.4
3	91	90.7	91.7	89.7		90.5	92.5	93.2	92.8		99.5	96.6	101.1	97.1	98.3		6		34.9				35.4	35.6	35.7	34.8		37.8	37.6	37.4	37.5	37.2
3.5	89.7	88.9	89.8	88.3		89.1	91.2	92.2	91.4		99	95.5	100.5	96.6	97.2		7						34.5	34.9				37.1	37.5	37.4	37.2	37.1
4	85.7	88.9	86.4	84.6		90	95.2	90.7	93.7		98	98.3	103.2	97.1	99.4		8											37.2	37.1	37	37.3	37.4
4.5	84.3	87.2	84.5	82.2		88.6	93.9	89.3	90.5		97	97.8	102.1	96.6	98.3		9											37.5	37.4	36.5	37.8	37.6
5	82.5	85.8	80.1	79.4		87.6	91.7	88.8	87.8		98.5	96.6	102.6	98.6	99.4		10											37.1	37.5	37.8	37.4	37.6
5.5	80.7	83.2				85.6	89	86.8	84.2		97.5	96.1	101.6	98.1	98.9		11											37.5	37.4	37.6	37.8	37.1
6		80.5				85.1	86.8	84.9	79.6		100	93.3	96.8	98.1	98.3		12											37.4	37.6	37.8	37.2	37.8
6.5						83.6	85.1	80.5			99.5	92.2	95.8	97.6	97.2		13											37.1	37.6	37.8	37.5	37.8
7						79.6	80.3				92	88.8	91.5	95.2	90.6		14											37.4	37.5	37.6	37.1	37.2
7.5											91	87.7	90.5	94.2	89
8											95	89.4	86.8	97.1	89.5
9											98.5	91.6	84.1	98.6	93.9
10											99.5	96.1	83.1	100.5	96.1
11											102.5	97.2	85.7	102.4	99.4
12											105	100	89.9	102.4	102.2
13											103.5	101.7	92.6	103.4	105.5
14											106	104.5	96.8	104.3	108.3
S Figure 6g																						S Figure 6h
	#3 - 5e3 TCID50Units/mouse					#3 - 1e3 TCID50Units/mouse					#3 - 100 TCID50Units/mouse					#3 - 25 TCID50Units/mouse							#3 - 5e3 TCID50Units/mouse					#3 - 1e3 TCID50Units/mouse					#3 - 100 TCID50Units/mouse					#3 - 25 TCID50Units/mouse
0	100	100	100	100	100	100	100	100	100	100	100	100	100	100	100	100	100	100	100	100		0	37.6	37.5	37.4	37.8	37.2	37.4	37.6	37.8	37.9	37.2	37.6	37.2	37.4	37.8	37.9	37.3	37.2	37.1	37.4	37.8
0.5	98.5	99	98.4	98.9	98.5	99	98.9	98.6	99	99	99	98.4	98.6	99	98.8	98.9	98.3	99.1	99	98.5		1	37.6	37.5	37.4	37.8	37.2	37.3	37.6	37.4	37.5	37.8	37.9	37.8	37.1	37.5	37.4	37.3	37.2	37.5	37.2	37.4
1	97.5	97.5	98.9	98.3	101	99.5	96.8	99	99	99	98	100	97.6	98	100	97.3	99.4	98.1	99	99.5		2	37.5	37.1	37.6	37.2	37.3	37.5	37.6	37.4	37.5	37.8	37.8	37.6	37.5	37.9	37.4	37.6	37.5	37.4	37.8	37.2
1.5	96.5	96.5	97.8	97.2	100	98.4	95.7	98.6	97.9	97.4	96.9	98.4	96.6	96.5	98.8	96.2	98.9	96.7	97.5	98.5		3	37.2	36.8	37.2	37.1	37	37.5	37.4	37.1	37.4	37.3	37.5	37.6	37.4	37.8	37.5	37.2	37.5	37.4	37.6	37.8
2	96.5	94.1	95.7	98.9	95.5	99	97.3	100.5	97.9	97.4	97.4	100	95.7	97	98.3	98.4	99.4	98.1	100	100		4	37	36.2	36.9	36.4	36.8	37.2	37.2	37.1	37	37.1	37.4	37.2	37.6	37.5	37.1	37.6	37.5	37.4	37.8	37.6
2.5	92.5	90.1	91.8	92.1	91.5	95.8	93.1	98.6	95.4	95.8	95.9	98.4	94.2	95.5	97.1	97.3	97.7	97.2	99	99.5		5	36.5		36.4		36.9	36.8	37.1	37.2	37.4	37.2	37.4	37.3	37.5	37.5	37.6	37.6	37.4	37.5	37.5	37.6
3	88.4	84.7	89.1	88.1	89	92.7	87.2	96.2	90.8	92.7	97.4	95.1	92.8	97	97.1	97.8	97.7	97.7	100	100.5		6					36.5		36.7	36.4	36.3	36.5	37.2	37.4	37	37.2	37.3	37.6	37.5	37.8	37.7	37.6
3.5	86.9	81.7	87.5	85.9	86	90.6	85.6	93.8	88.2	90.6	95.9	93	91.3	95	94.8	95.6	96	95.8	98	99		7											37.1	36.2	36.8	37.2	36.8	37.5	37.1	37.4	37.3	37.5
4	84.9	80.2	83.2	83.1	87	86.9	86.7	93.8	87.7	89	97.4	91.9	94.2	97	93.6	97.8	98.3	98.6	98.5	99.5		8											36.8			36.8		37.2		37.3	37.4	37.5
4.5	82.9	77.7	81.5	79.7	85.5	84.8	85.1	92.4	85.6	86.4	95.4	89.7	92.3	95.5	91.9	95.6	97.1	97.2	97	98		9																37.3		37.4	37.6	37.8
5	80.9		79.3		82.5	81.7	88.8	88.1	88.2	84.8	95.9	94.6	92.3	95.5	93	98.4	96.6	100	101	102.5		10																37.4		37.5	37.5	37.6
5.5	79.4				81.5	79.6	84.6	85.2	83.6	81.7	91.3	92.4	88.9	94	91.3	96.2	95.4	98.6	100.5	101		11																37.4		37.6	37.5	37.2
6					79.5		81.4	82.4	80	79.1	88.3	89.2	84.1	91.5	87.8	97.8	92	98.6	99.5	102		12																37.5		37.6	37.4	37.8
6.5							79.3	79.5	77.9		86.2	87.6	82.2	89.9	86	96.7	87.4	97.2	98	100.5		13																37.3		37.4	37.6	37.5
7											84.2	82.2	79.8	84.9	79.1	94.5	83.4	91.6	96	91.5		14																37.4		37.8	37.6	37.9
7.5											82.1	79.5		82.9		92.9	79.4	90.2	94.5	90
8											78.1			79.4		86.8		86.4	92	90.5
9																87.9		86.9	97	94
10																91.8		90.2	100.5	97.5
11																91.8		92.1	100	98.5
12																94.5		94.4	102	101
13																99.5		96.3	102.5	104.5
14																100		96.7	103.5	105
S Figure 6i																											S Figure 6j
	#4 - 5e3 TCID50Units/mouse					#4 - 1e3 TCID50Units/mouse					#4 - 100 TCID50Units/mouse					#4 - 25 TCID50Units/mouse					#4 - 5 TCID50Units/mouse							#4 - 5e3 TCID50Units/mouse					#4 - 1e3 TCID50Units/mouse					#4 - 100 TCID50Units/mouse					#4 - 25 TCID50Units/mouse					#4 - 5 TCID50Units/mouse
0	100	100	100	100		100	100	100	100		100	100	100	100	100	100	100	100	100		100	100	100	100			0	37.4	37.5	37.6	37.1		37.8	37.6	37.9	37.4		37.3	37.1	37.5	37.6	37.8	37.4	37.9	37.8	37.4	37.3	37.1	37.8
0.5	99.1	99.1	99.1	99		99.1	99.5	99.5	99		99	99	99	98.6	98.5	98.9	99.5	98.9	99.5		99.1	99	99.1	99.1			1	37.3	37.1	37.6	37.9		37.5	37.6	37.4	37.1		37.1	37.5	37.9	37.8	37.4	37.5	37.6	37.4	37.3	37.8	37.4	37.6
1	99.1	100.5	100.9	99.5		97.6	99.1	96.1	101.9		101.5	102.5	101.9	99.5	101	99.5	97	96.8	97.6		98.6	100.5	98.2	97.3			2	37.1	37.3	36.8	37		37.4	37.9	37.6	37.3		37.3	37.6	37.8	37.4	37.5	37.8	37.4	37.6	37.8	37.4	37.8	37.3
1.5	98.2	99.5	99.6	98.6		97.2	98.1	95.2	101.4		100.5	101	101	98.6	99.5	98.4	96	95.8	97.1		97.7	99.5	96.8	96.3			3	35.4	35.6	36.5	36.1		36.5	36.7	37	36.8		37.9	37.4	37.1	37.8	37.4	37.5	37.8	37.1	37.6	37.5	37.6	37.4
2	92.9	93.4	94	93.3		97.6	98.6	97.1	101.4		100	99.5	100	99	97.6	101.6	97	94.2	98		100	101.4	100.5	98.2			4	35.4	35.6	35.4	35.2		36.2	36.1	36.3	36.3		37.1	37.2	37	36.8	37	37.4	37.6	37.4	37.2	37.4	37.6	37.8
2.5	91.5	92	92.3	92.3		96.2	97.2	96.6	100.5		99	99	99	98.6	97.1	100.5	96.5	93.2	97.6		99.5	101	99.5	96.8			5	34.1	33.5	33.8	34.7		35		35.2	35.4		36.1	35.9	35.8	36.4	36.2	37.4	37.5	36.5	37.4	37.8	37.6	37.8
3	87.9	91	90.6	90		89.1	88.6	89.9	91.3		92.9	94.1	93.3	95.7	91.3	101.6	95.5	94.2	96.1		98.6	99.5	98.6	98.2			6																37.5	37.1	35.2	37.2	37.5	37.6	37.4
3.5	86.6	89.6	89.3	88.5		87.7	87.2	87.9	90.3		91.9	90.6	90.9	95.2	90.3	100	94.6	93.7	95.1		97.7	98.1	97.2	97.3			7																37.5	36.8		36.9	37.1	37.2	37.6
4	83.5	87.3	85	84.7		86.3	83.4	86.5	87		85.8	84.7	87.5	85.2	84.5	100	95.5	92.1	95.1		97.7	97.6	97.7	99.1			8																36.8	36.5		36.4	36.4	36.9	37.5
4.5	82.1	84.4	83.7	82.8		83.4	80.6	83.6	85		83.2	81.7	84.1	84.3	83.5	98.9	94.1	91.1	94.6		96.3	96.7	97.2	98.2			9																35.8	35.7		35	35.4	36.5	37.5
5	78.6	80.7	80.7	79.4		80.6		82.1	82.6		81.2	80.7	81.7	81.4	80.1	97.3	94.6	84.7	95.1		93.6	96.2	96.8	92.2			10																					35.8	37.3
5.5								79.7	79.7		79.7	79.2	78.8	79.5	78.6	95.7	94.1	82.6	94.1		92.2	95.7	95.9	91.3
6																94.6	90.1	81.6	89.3		94	94.3	97.2	90.9
6.5																93.5	89.1	79.5	87.8		93.1	93.3	96.8	90
7																87	84.2		84.9		89.4	90.9	94	87.2
7.5																85.9	81.7		83.4		84.9	88	92.2	85.8
8																79.9	80.7		82		81.2	84.2	92.6	81.7
9																79.3	78.7		79.5		78.9	81.8	93.5	80.4
10																						78.9	95.9	79
11																							100.5
S Figure 6k												S Figure 6l
	#5 - 5e3 TCID50Units/mouse					#5 - 1e3 TCID50Units/mouse							#5 - 5e3 TCID50Units/mouse					#5 - 1e3 TCID50Units/mouse
0	100	100	100	100		100	100	100	100			0	37.5	37.6	37.4	37.2		37.2	37.8	37.6	37.4
0.5	98.6	98.1	99.5	99.1		99.1	98.6	98.6	98.6			1	37.1	37.6	37.5	37.4		37.2	37.8	37.2	37.9
1	99.5	101	102.1	100		100	100.9	100.9	100			2	37.5	37.8	37.4	37.6		37.5	37.6	37.8	37.4
1.5	99	100.5	101	99.1		99.1	100	99.5	98.6			3	37.1	37.5	37.6	37.8		37.6	37.8	37.9	37.4
2	100	99.5	101.6	99.1		99.6	100.9	100.9	99.1			4	37.1	37.2	36.9	36.8		37.4	37.6	37.5	37.6
2.5	97.6	96.7	100	97.7		99.1	100	100	97.7			5	35.8	35.9	36.5	36.7		37.8	37.6	37.4	37.9
3	97.1	97.1	97.4	97.7		100.4	100.5	100.5	100			6	35.6	35.4	35.2	35.6		37.5	37.6	37.9	37.5
3.5	96.2	95.7	95.3	95.8		99.6	98.6	98.6	98.6			7		34.9		35.2		37.6	37.4	37.2	37.5
4	93.3	92.3	92.7	97.2		103.4	104.7	103.7	103.7			8						37.4	37.8	37.6	37.4
4.5	91.3	90.4	90.6	94.9		102.2	104.2	102.8	103.2			9						37.5	37.6	37.8	37.4
5	88	88	86.9	93.5		102.2	102.8	105.1	101.4			10						37.6	37.8	37.4	37.6
5.5	86.5	86.6	83.8	88.9		101.3	102.3	103.7	100			11						37.6	37.8	37.6	37.4
6	83.7	85.2	82.2	85.6		100.9	102.8	103.7	102.3			12						37.4	37.8	37.8	37.2
6.5	80.8	83.7	79.6	82.4		100	101.4	101.8	100.9			13						37.2	37.8	37.9	37.1
7		79.9		79.2		101.3	102.3	97.2	101.4			14						37.2	37.9	37.9	37.5
7.5						100	101.4	95.4	100
8						101.3	103.7	100	101.4
9						100.9	104.2	101.4	102.8
10						98.7	103.7	102.3	100.9
11						99.6	103.7	103.7	99.5
12						99.1	101.9	101.8	99.5
13						101.7	102.3	102.3	99.5
14						101.3	101.4	101.8	100.5
S Figure 6m																						S Figure 6n
	#6 - 5e3 TCID50Units/mouse					#6 - 1e3 TCID50Units/mouse					#6 - 100 TCID50Units/mouse					#6 - 25 TCID50Units/mouse							#6 - 5e3 TCID50Units/mouse					#6 - 1e3 TCID50Units/mouse					#6 - 100 TCID50Units/mouse					#6 - 25 TCID50Units/mouse
0	100	100	100	100		100	100	100	100		100	100	100	100	100	100	100	100	100	100		0	37.5	37.8	37.6	37.4		37.2	37.8	37.9	37.4		37.4	37.5	37.8	37.1	37.2	37.1	37.9	38	37.5	37.4
0.5	99.5	99.5	99.1	99.1		98.7	99.1	98.5	99.5		99	99	99.5	99	99.1	99.6	98.9	98.5	98.4	99		1	37.6	37.4	37.6	37.8		37.6	37.4	37.5	37.5		37.8	37.4	37.6	37.9	37.1	37.5	37.4	37.3	37.9	38
1	99.5	101.5	100	100		99.6	97.7	101.5	100.9		100.5	101.4	98.9	102	99.1	98.7	102.8	100.5	102.7	99.5		2	37.1	37.2	37.4	37.3		37.4	37.6	37.8	37.9		37.6	37.4	37.3	37.9	38	37.5	37.4	37.6	37.8	37.1
1.5	98.6	100.5	99.1	99.5		98.2	97.2	100.5	100		99.5	100.5	97.8	101.5	98.1	97.9	101.7	99.5	101.6	98.5		3	36.5	36.1	35.9	35.8		37.1	37.2	36.8	36.7		37.6	37.4	37.6	37.4	37.9	37.5	37.4	37.6	37.5	37.8
2	97.3	95.9	96.8	93.1		98.7	96.8	101.5	100.9		99.5	99.5	100	102	97.6	98.3	103.4	102	103.8	98.5		4	35.9	35.7	35.8	35.6		36.5	36.4	36.5	36.3		37.6	37.5	37.8	37.5	37.6	37.5	37.6	37.4	37.5	37.8
2.5	95.5	94.4	95.5	92.1		97.3	96.3	101	100		99	98.1	99.5	101.5	96.7	97.9	102.3	101.5	103.3	98		5			34			35.6	35.4	34.3	35.8		37.5	37.4	36.9	37.5	37.6	37.4	37.6	37.8	37.5	37.9
3	87.3	86.7	89.5	87		91.1	90.3	90.3	91.9		93.6	97.1	96.2	101.5	96.2	99.2	102.3	101.5	103.3	96.5		6						34.9	35.3		35		37.2	37.5	36.8	37.6	37.4	37.5	37.4	37.8	37.2	37.5
3.5	86	85.7	88.6	85.6		89.7	89.4	89.2	90.5		92.6	96.2	95.1	100.5	95.3	98.3	101.7	101	102.2	96		7											35.9	37	35.9	36.8	35.8	37.1	37.2	37.5	37.4	37.2
4	82.4	82.7	84.5	80.6		89.3	89.4	84.1	89.6		90.1	92.8	89.7	96.4	87.7	97.5	100.6	100.5	102.2	93.4		8												35.1		36.4		37.2	36.2	37.2	37.4	35.4
4.5	80.5	80.6	82.7			86.2	88	82.6	86.7		89.1	92.3	88.6	95.4	86.8	96.7	99.4	99.5	101.1	92.4		9														37.1		36.8		36.7	37.5
5			77.7			84.4	85.6	80.5	85.3		93.1	95.2	85.4	95.4	91.5	95.4	96.6	101	101.1	90.4		10														37.2		37.2		37.4	37.2
5.5						81.3	83.8		82		92.1	94.3	84.9	94.4	90.6	94.6	95.5	97.5	100.5	89.9		11														37.4		37.5		37.5	37.6
6						79.5	81.9		80.1		89.1	90.4	83.8	93.4	88.2	93.7	94.3	94	98.9	92.4		12														37.5		37.4		37.6	37.2
6.5							80.1				88.1	89.5	83.2	92.4	87.3	93.3	93.2	93	97.8	91.4		13														37.4		37.5		37.8	37.4
7											80.7	82.8	80	87.8	81.6	91.2	86.4	93	92.9	82.8		14														37.6		37.6		37.5	37.6
7.5											78.7	81.8	77.8	86.8	79.7	90	83	92	91.8	81.8
8												78.9		85.3		82.8	79.5	85.1	85.9	76.8
9														89.3		81.2		81.6	90.2
10														93.4		82.4		87.6	96.2
11														94.4		84.5		91.5	98.4
12														98		89.5		97	103.8
13														99		91.6		97.5	105.4
14														100		92.5		98.5	106.5
[truncated: 1 more columns]

## Sheet: S figure 7
S Figure 7a														S Figure 7b
	WT - 10 LD50 - vehicle				WT - 10 LD50 - 2mg/kg BW				WT - 10 LD50 - 10mg/kg BW						WT - 10 LD50 - vehicle				WT - 10 LD50 - 2mg/kg BW				WT - 10 LD50 - 10mg/kg BW
0	100	100	100	100	100	100	100	100	100	100	100	100		0	37.4	37.9	37.8	37.6	37.9	38	37.2	37.1	37.3	37.5	37.8	37.4
0.5	98.5	98	99.5	98.5	98.4	98.4	98.5	98.6	97.9	99	99.5	97.9		1	37.2	37.4	37.3	37.3	37.6	37.8	37.5	37.4	37.8	37.4	37.6	37.8
1	101	99.5	103.5	102	101.1	104.9	101.5	101.4	103.7	103	103.6	104.8		2	37	36.9	37.1	37.2	37.4	37.6	37.5	37.4	37.7	37.3	37.2	37.8
1.5	99	97.6	101	99.5	98.9	103.3	99	100	101.1	101	102	102.1		3	37	37.2	37.1	36.9	37.6	37.4	37.1	37.5	37.8	37.6	37.7	37.8
2	100.5	98.5	101	104.1	104.9	108.2	104.6	96.2	103.7	102	102	104.8		4	36.5	36.4	36.2	36.5	37.3	37.4	37.2	37.2	37.5	37.6	37.4	37.5
2.5	98.5	96.6	98.5	101.5	102.7	106	103.1	98.6	101.6	99.5	100	102.7		5					37.4	37.5	37.6	37.8	37.5	37.8	37.4	37.8
3	92.1	93.2	93.5	93.4	96.8	103.3	100.5	99	103.7	101.5	103.1	104.3		6					37.4	37.5	37.6	37.2	37.5	37.6	37.4	37.2
3.5	89.2	90.2	91.5	91.8	95.1	102.2	99.5	97.6	102.7	100	102	102.7		7					37.1	37.6	37.5	37.4	37.4	37.6	37.5	37.7
4	84.7	84.9	86.5	86.7	93	104.9	99	99.5	105.3	99	103.6	103.7		8					37.4	37.6	37.8	37.5	37.4	37.6	37.8	37.5
4.5	80.8	82.9	83.6	83.7	91.4	103.8	98.5	99	103.2	98	102.6	102.1		9					37.4	37.2	37.5	37.6	37.7	37.8	37.6	37.8
5					94.6	104.4	100.5	102.9	105.3	97.5	101.5	103.2		10					37.4	37.6	37.8	37.5	37.4	37.6	37.5	37.4
5.5					93.5	103.8	100	102.4	104.8	97	100.5	102.1		11					37.8	37.5	37.6	37.4	37.3	37.1	37.5	37.9
6					97.3	106	101.5	101.9	103.2	94.6	99	100.5		12					37.9	37.4	37.4	37.2	37.4	37.6	37.9	37.1
6.5					95.1	104.9	100	101	102.1	94.1	98	99.5		13					37.3	37.2	37.9	37.8	37.4	37.6	37.9	37.5
7					99.5	108.7	102.1	103.4	104.3	98	100	101.6		14					37.7	37.8	37.9	37.6	37.5	37.4	37.9	37.5
7.5					98.9	106.6	100.5	101.9	103.7	97.5	99	101.1
8					97.8	106.6	100.5	101.4	101.6	95.5	96.4	98.4
9					98.9	108.2	102.6	101.9	104.8	98.5	100.5	101.1
10					102.2	108.2	105.7	101.4	106.4	100.5	100	103.2
11					103.8	109.3	106.7	101.9	108	102	100.5	104.3
12					105.4	110.4	107.7	103.4	109	103	102	106.4
13					106.5	112	108.2	104.3	110.6	104	103.1	107.4
14					109.7	113.7	110.3	105.8	112.2	105.4	104.1	109
S Figure 7c														S Figure 7d
	virus #1 - 10 LD50 - vehicle				virus #1 - 10 LD50 - 2mg/kg BW				virus #1 - 10 LD50 - 10mg/kg BW						virus #1 - 10 LD50 - vehicle				virus #1 - 10 LD50 - 2mg/kg BW				virus #1 - 10 LD50 - 10mg/kg BW
0	100	100	100	100	100	100	100	100	100	100	100	100		0	37.4	37.6	37.1	37.9	37.4	37.6	37.8	37.1	37.6	37.5	37.4	37.3
0.5	98.6	99.1	99	98.6	98.6	99.5	98.9	98.9	99	99	99	99		1	37.4	37.2	37.5	37.6	37.8	37.4	37.8	37.1	37.4	37.9	37.5	37.1
1	100.5	99.1	98.5	100	101	102.9	101.6	99.5	101	99	100	101		2	37.2	37.1	37.2	37.4	37.4	37.8	37.5	37.2	37.8	37.5	37.6	37.4
1.5	99.5	98.2	97	98.6	99.5	101.4	99.5	98.4	99.5	97.1	99	100.5		3	36.8	36.9	36.7	37.1	37.4	37.5	37.2	37.1	37.6	37.4	37.5	37.4
2	101.4	98.6	99.5	101.4	99	103.4	100	99.5	102.6	101	102	102		4	36.1	36.2	36.5	36.2	36.5	36.8	36.4	36.5	37.5	37.4	37.6	37.4
2.5	99.1	96.8	98.5	100	97.1	101.9	97.3	97.3	100.5	97.6	100	100		5					36.7	36.4	36.5	36.6	37.4	37.3	37.5	37.6
3	97.6	92.7	93.4	96.7	93.3	93.2	93	93.4	101.5	100.5	100.5	102		6					36.2	36.1	36.1	36.1	37.2	37.1	37.5	37.6
3.5	96.2	90.9	91.4	95.2	90.9	91.8	91.4	91.8	100	98.1	99	100		7					37.2	37.1	37.2	36.9	37.3	37.4	37.5	37.6
4	93.4	86.8	85.4	94.3	85.6	85.5	85.4	86.3	97.4	96.6	94.9	97.4		8					37.2	37.1	37.2	37.3	37.4	37.6	37.5	37.4
4.5	91	84.1	83.3	91.4	84.2	84.1	83.2	84.7	95.9	94.2	93.4	95.4		9					37	37.1	36.9	37	37.4	37.5	37.8	37.2
5					89	86	88.1	88.5	99.5	100	96.4	96.9		10					37.2	37.4	37.2	37.5	37.5	37.4	37.6	37.5
5.5					87.6	84.5	89.2	89.6	98.5	99	94.9	98.5		11					37.4	37.2	37.5	37.6	37.4	37.6	37.5	37.4
6					88	83.1	91.9	90.7	97.4	97.1	95.9	99.5		12					37.5	37.6	37.4	37.8	37.4	37.5	37.6	37.9
6.5					87.1	82.1	90.8	89.1	96.9	96.2	94.4	98.5		13					37.5	37.6	37.8	37.4	37.9	37.8	37.4	37.5
7					89.5	82.6	87	90.2	100	99.5	98.5	102.6		14					37.6	37.8	37.6	37.5	37.6	37.8	37.2	37.3
7.5					88	82.1	86.5	89.1	98.5	98.6	98	102
8					86.1	83.1	86.5	87.4	101	98.1	99.5	100
9					85.2	80.7	90.3	91.3	90.3	90.4	91.9	98
10					90.9	85	95.1	95.6	92.3	93.3	94.9	89.8
11					93.8	92.8	99.5	98.4	103.1	92.8	98.5	96.4
12					94.3	93.7	100.5	100	104.1	93.8	99	98
13					95.7	94.7	101.1	102.2	105.1	95.2	100	100
14					97.1	96.1	102.7	104.4	105.6	96.2	101.5	101.5
S Figure 7e														S Figure 7f
	virus #2 - 10 LD50 - vehicle				virus #2 - 10 LD50 - 2mg/kg BW				virus #2 - 10 LD50 - 10mg/kg BW						virus #2 - 10 LD50 - vehicle				virus #2 - 10 LD50 - 2mg/kg BW				virus #2 - 10 LD50 - 10mg/kg BW
0	100	100	100	100	100	100	100	100	100	100	100	100		0	37.6	37.4	37.5	37.1	37.4	37.6	37.1	37.8	37.4	37.6	37.8	37.8
0.5	99	98.5	99.5	99	98.5	98.9	98.9	99.4	99	99	98.5	99		1	37.4	37.7	37.1	37.6	38	37.4	37.5	37.1	37.6	37.4	37.5	37.5
1	101	99	99	101.5	104.1	101.7	101.6	105	101	101	102.5	101		2	37.1	37.2	37.4	37.1	37.5	37.6	37.4	37.8	37.7	37.4	37.6	37.5
1.5	99.5	96.5	97	100	102	100	100	103.3	99.5	99	100.5	99.5		3	36.9	37	37.2	37.1	37.5	37.4	37.8	37.2	37.4	37.6	37.8	37.2
2	100.5	95.5	94.5	99.5	105.6	102.8	101.6	101.1	99.5	101	103.5	100.5		4	36.2	36.4	36.5	36.2	37.3	37.4	37.3	37.2	37.5	37.4	37.4	37.4
2.5	97.9	93	91.5	97.5	103.6	101.1	99.5	99.4	98	100	101.5	99		5					37.5	37.2	37.1	37.2	37.2	37.6	37.4	37.5
3	92.2	88.4	88.1	99	95.4	93.3	91.5	93.4	92.5	96.9	96.5	93.1		6					37.4	37.6	37.5	37.5	37.4	37.8	37.5	37.4
3.5	89.1	86.4	86.1	97	92.9	91.6	90.4	92.3	91.5	94.4	95	91.6		7					37.5	37.4	37.6	37.2	37.5	37.6	37.4	37.5
4	90.7	89.4	84.6	94.6	90.9	92.7	91	89	94.5	96.4	93.5	92.6		8					37.5	37.6	37.4	37.4	37.6	37.8	37.5	37.4
4.5	87	86.4	83.6	91.6	89.8	91	89.4	87.3	92.5	94.9	92.5	91.1		9					37.4	37.6	37.2	37.4	37.5	37.4	37.6	37.4
5					92.9	96.1	92	93.9	94.5	96.4	96.5	94.1		10					37.4	37.3	37.5	37.6	37.4	37.5	37.6	37.8
5.5					91.9	95.5	93.1	95.6	94	94.9	95	92.6		11					37.4	37.8	37.8	37.5	37.6	37.4	37.8	37.9
6					93.4	100.6	95.7	97.8	96.5	95.9	95.5	94.1		12					37.9	37.3	37.4	37.6	37.4	37.2	37.5	37.9
6.5					92.4	98.9	94.1	96.7	96	94.9	95	93.1		13					37.8	37.4	37.5	38	37.5	37.8	37.9	37.4
7					99	103.9	98.9	100	97	98.5	100	96.5		14					37.4	37.8	38	37.6	37.9	37.5	37.2	37.5
7.5					98	103.4	97.3	99.4	96	97.4	99.5	95.5
8					100	105.6	100	103.3	98	99.5	100	96
9					102	101.7	99.5	102.2	97.5	98.5	100	97.5
10					104.1	102.8	99.5	103.3	97	100	101	97
11					103	104.5	102.1	106.6	98.5	99	102.5	99
12					103.6	106.2	102.7	107.7	99.5	100	103.5	99.5
13					104.1	108.4	103.7	108.8	100	101	105	101.5
14					105.1	111.2	105.9	109.9	101	102.6	106.5	103
S Figure 7g														S Figure 7h
	virus #3 - 10 LD50 - vehicle				virus #3 - 10 LD50 - 2mg/kg BW				virus #3 - 10 LD50 - 10mg/kg BW						virus #3 - 10 LD50 - vehicle				virus #3 - 10 LD50 - 2mg/kg BW				virus #3 - 10 LD50 - 10mg/kg BW
0	100	100	100	100	100	100	100	100	100	100	100	100		0	37.6	37.4	37.5	37.8	37.8	37.5	37.4	37.9	37.6	37.4	37.2	37.4
0.5	98.5	98.9	99	99	98.9	99	99	99.1	98.4	99	99	98.5		1	37.3	37.4	37.6	37.5	37.7	37.6	37.4	37.8	37.2	37.5	37.5	37.8
1	101.5	99.5	100.5	100.5	101.6	104.4	101	100	100.5	102.9	103.6	101		2	37.4	37.5	37.5	37.6	37.3	37.4	37.6	37.8	37.6	37.5	37.8	37.8
1.5	99.5	97.8	99	99	100	103.4	99.5	98.6	98.9	101.5	102	99.5		3	37.2	37.5	37.3	37.4	37.6	37.4	37.5	37.5	37.8	37.4	37.5	37.6
2	99	100	101	102.5	101.6	103.4	99.5	100.5	99.5	102.9	100	102		4	37	37.2	37.3	37.2	37.4	37.8	37.9	37.6	37.8	37.6	37.3	37.8
2.5	97.4	98.4	99	100.5	100	102	98.6	99.1	97.9	102.4	98.5	101		5					37.4	37.2	37.5	37.6	37.6	37.4	37.4	37.8
3	93.8	99.5	98.5	102	100.5	102.5	101	100.5	98.9	102.9	98.5	99.5		6					37.5	37.6	37.5	37.8	37.4	37.5	37.8	37.8
3.5	91.3	97.3	96.1	99.5	98.4	101	100	99.1	97.9	101.5	96.9	98.5		7					37.6	37.2	37.5	37.5	37.3	37.4	37.8	37.2
4	93.3	100	92.6	100	92.6	99	100.5	99.5	98.9	102.9	100	101.5		8					37.5	37.8	37.9	37.4	37.6	37.4	37.4	37.5
4.5	91.3	97.3	89.7	98	91.6	98.5	99.5	98.6	97.9	102.4	98.5	100.5		9					37.2	37.5	37.5	37.6	37.8	37.9	37.8	37.2
5					95.8	98.5	99.5	99.5	96.8	102	97.4	98.5		10					37.4	37.3	37.5	37.6	37.5	37.6	37.5	37.5
5.5					94.7	97.5	98.1	98.1	95.8	100.5	96.9	97.4		11					37.6	37.5	37.4	37.3	37.6	37.4	37.7	37.7
6					94.7	97	96.2	99.1	95.8	99.5	96.4	96.4		12					37.6	37.5	37.4	37.3	37.6	37.5	37.4	37.5
6.5					93.7	96.1	95.7	97.7	95.2	98.5	95.4	94.9		13					37.8	37.6	37.4	37.5	37.6	37.5	37.4	37.9
7					91.6	93.6	90.4	94.4	96.8	99	97.4	96.4		14					37.3	37.2	37.8	37.8	37.6	37.5	37.4	37.8
7.5					90.5	92.6	89.5	93.5	95.8	97.6	96.9	95.4
8					88.4	91.1	89	93	97.4	99.5	98	98.5
9					91.6	94.1	92.8	95.8	97.4	100	98	98
10					96.3	99	96.2	99.1	98.4	101.5	99	99.5
11					97.9	99.5	99	101.4	99.5	100	99.5	99
12					100.5	101.5	100	100.5	98.4	100.5	100	100
13					100	101.5	100.5	101.9	99.5	101.5	101.5	102.6
14					100.5	101	102.4	102.8	100	102	100.5	100
S Figure 7i														S Figure 7j
	virus #3 - 10 LD50 - vehicle				virus #3 - 10 LD50 - 2mg/kg BW				virus #3 - 10 LD50 - 10mg/kg BW						virus #4 - 10 LD50 - vehicle				virus #4 - 10 LD50 - 2mg/kg BW				virus #4 - 10 LD50 - 10mg/kg BW
0	100	100	100	100	100	100	100	100	100	100	100	100		0	37.1	37.3	37.3	37.9	37.8	37.6	37.4	37.3	37.1	37.6	37.8	37.8
0.5	98.5	99.5	98.9	98.4	98.9	99.5	99	99.5	98.4	99.4	99.5	98.5		1	37.4	37.4	37.8	37.2	37.4	37.8	37.9	37.5	37.1	37.3	37.7	37.7
1	103.4	99	100.5	100.5	101.1	102.4	103.5	102.6	99.5	101.1	101.1	100.5		2	37.1	37	37	37.2	37.6	37.8	37.4	37.5	37.6	37.6	37.4	37.5
1.5	102	96.9	98.9	98.9	98.4	101	102	100.5	97.4	99.4	100.5	99		3	36.5	36.8	36.7	36.9	37.5	37.4	37.6	37.8	37.5	37.4	37.6	37.8
2	104.4	101.6	102.7	102.2	104.8	103.4	105.9	104.2	100.5	99.4	102.1	101.5		4	36.2	36.4	36.1	36.1	37.4	37.8	37.5	37.5	37.5	37.6	37.8	37.4
2.5	102.5	99.5	100.5	99.5	102.1	101.4	104	102.6	97.9	96.6	100	99		5					37.5	37.2	37.4	37.6	37.4	37.2	37.4	37.6
3	105.9	95.8	97.3	96.8	104.3	102.9	106.4	102.6	102.6	98.3	100	99.5		6					37.5	37.4	37.6	37.4	37.5	37.4	37.6	37.5
3.5	102.5	94.2	95.1	94.1	102.1	101	105	101.1	100.5	96.6	97.9	97.6		7					37.4	37.6	37.5	37.2	37.4	37.3	37.5	37.6
4	93.6	88.5	93.5	89.7	96.8	98.6	99	99.5	98.4	94.9	95.8	98		8					37.7	37.4	37.6	37.8	37.5	37.4	37.5	37.2
4.5	90.7	85.3	91.3	86.5	95.2	97.1	98	97.4	97.4	93.2	94.2	96.6		9					37.7	37.9	37.4	37.5	37.4	37.6	37.8	37.5
5					95.7	97.1	95.5	98.4	98.4	93.8	96.3	99.5		10					37.4	37.5	37.6	37.8	37.9	37	37.9	37.4
5.5					96.3	95.2	94.1	95.8	95.8	92.6	95.2	98		11					37.4	37.5	37.8	37.6	37.4	37.8	37.5	37.6
6					97.3	94.2	95.5	93.2	94.2	92	94.2	96.6		12					37.8	37.5	37.6	37.4	37.6	37.4	37.5	37.6
6.5					96.3	93.3	94.1	92.1	92.6	90.9	93.7	95.6		13					38	37.5	37.1	37.2	37.6	37.4	37.5	37.5
7					98.9	96.6	95.5	90	95.3	94.3	95.8	100.5		14					37.7	37.6	37.4	37.3	37.3	37.8	37.5	37.4
7.5					98.4	96.2	94.6	89.5	94.7	93.2	95.2	99.5
8					97.9	93.3	95	90	96.8	94.9	95.8	100.5
9					100	94.7	94.6	93.7	96.8	97.7	98.4	100.5
10					101.1	95.7	98	95.8	98.4	100.6	101.6	101.5
11					102.7	98.1	99.5	98.4	98.4	101.1	100.5	102.9
12					103.7	98.6	101	100	100	102.3	101.6	103.9
13					105.3	99	102	102.6	101.6	104	102.1	104.9
14					106.9	100	103	104.2	103.2	105.7	104.2	106.3
S Figure 7k														S Figure 7i
	virus #5 - 10 LD50 - vehicle				virus #5 - 10 LD50 - 2mg/kg BW				virus #5 - 10 LD50 - 10mg/kg BW						virus #5 - 10 LD50 - vehicle				virus #5 - 10 LD50 - 2mg/kg BW				virus #5 - 10 LD50 - 10mg/kg BW
0	100	100	100	100	100	100	100	100	100	100	100	100		0	37.4	37.6	37.8	37.5	37.9	37.4	37.9	37.6	37.7	37.9	37.4	37.1
0.5	98.6	97.9	99	99	98.6	98.5	98.6	98.4	98.4	99	98.4	98.4		1	37.5	37.4	37.6	37.8	37.5	37.6	37.8	37.4	37.8	37.4	37.6	37.8
1	100.5	102.6	101.6	99.5	101.4	100	103.4	103.2	102.1	102.9	102.1	101.6		2	37.2	37.1	37.4	37.3	37.5	37.4	37.6	37.8	37.6	37.4	37.2	37.5
1.5	98.6	100	99.5	97.6	98.6	98.5	101.9	101.1	100	100.5	100.5	99.5		3	36.2	36.4	36.5	36.5	37.4	37.5	37.2	37.4	37.4	37.2	37.6	37.1
2	100.9	102.6	102.1	102	101.4	102	103.4	103.2	99	102.4	101	99.5		4	36.1	36	36.2	36.2	36.9	36.8	36.9	37	37.4	37.6	37.5	37.4
2.5	100	100.5	100	100	96.8	100	101.4	101.1	96.9	101	100	97.8		5					36.4	36.2	36.2	36.2	36.8	36.4	36.5	36.5
3	91.8	91.1	94.3	87.8	92.6	91.3	92.3	93	90.6	92.3	93.3	90.2		6					36.7	35.4	36	35.8	36.5	36.4	36.2	36.5
3.5	90	88.9	91.7	85.4	91.2	89.3	91.3	91.9	89.1	91.8	92.2	88		7					36.2		36.2		36.4	36.7	36.5	36.2
4	87.7	86.8	89.6	82.4	88.9	83.2	91.8	85.4	86.5	86.5	86	82.1		8					36.1		36.3		36.4	36.2	36.1	36.2
4.5	84.5	84.7	87.5	79	88	82.1	91.3	84.3	85.4	84.1	85	81.5		9					36.5		36.1		36.1	36.1	36.2	35.9
5					89.8	81.1	93.3	81.6	82.3	84.5	85.5	82.1		10					36.4		36.8		36.2	36.4	36.3	36
5.5					88.9	80.1	91.8	81.1	81.3	83.6	85	81.5		11					36.2		37.2		36.4	36.3	37	36.2
6					88	77	92.3	79.5	83.9	87	85.5	83.2		12					36.8		37.5		37.1	36.8	37.4	36.9
6.5					87.5		91.3		83.3	86	85	82.6		13					37.4		37.6		37.6	37.1	37.4	37
7					83.8		85.1		84.4	90.8	88.6	85.3		14					37.7		37.7		37.6	37.6	37.8	37.3
7.5					84.7		84.1		83.3	89.9	88.1	84.8
8					85.2		82.7		85.4	84.5	89.1	85.9
9					85.6		86.1		82.8	81.2	83.9	81
10					86.6		89.9		82.3	80.7	87.6	80.4
11					88		95.7		88	81.6	91.7	80.4
12					89.4		97.6		91.7	85	95.9	84.8
13					93.1		101.4		95.8	92.8	97.4	91.3
14					96.3		103.4		97.9	96.1	100	95.1
S Figure 7m														S Figure 7n
	virus #6 - 10 LD50 - vehicle				virus #6 - 10 LD50 - 2mg/kg BW				virus #6 - 10 LD50 - 10mg/kg BW						virus #6 - 10 LD50 - vehicle				virus #6 - 10 LD50 - 2mg/kg BW				virus #6 - 10 LD50 - 10mg/kg BW
0	100	100	100	100	100	100	100	100	100	100	100	100		0	37.5	37.6	37.8	37.4	37.8	37.9	37.4	37.5	37.6	37.8	37.5	37.4
0.5	99.1	98.3	98.5	97.9	99	99.5	98.6	98	98.5	99	99.5	98.5		1	37.6	37.4	37.8	37.7	37.4	37.5	37.3	37.5	37.5	37.5	37.8	37.4
1	98.6	100	99.5	100.5	101	103	102.8	100.5	101	100	102.1	101.5		2	37	37.1	37.4	37.2	37.7	37.4	37.6	37.7	37.4	37.6	37.5	37.4
1.5	96.7	97.8	97	97.3	99.5	100	100	98.5	99	97.4	100	100		3	37.4	37.3	36.5	36.7	37.5	37.6	37.4	37.4	37.6	37.4	37.8	37.9
2	99.5	101.1	100	101.1	102	105	103.3	101.5	103.5	99.5	102.1	102.5		4	37.2	37	36.2	36.1	37.2	37.1	37.2	37	37.4	37.1	37.5	37.2
2.5	97.2	100	98	98.4	100	102.5	101.9	99	101.5	97.4	100	101		5					37.1	37.2	37.4	37.5	37.5	37.4	37.6	37.4
3	91.1	95.6	92.5	94.7	93.9	98.5	97.2	93.9	92.4	99	108	100		6					37.1	37.5	37.4	37.6	37.6	37.4	37.5	37.2
3.5	89.7	92.2	90.5	93.1	92.4	97	95.8	92.4	90.9	97.9	107	98.5		7					37.4	37.5	37.2	37.6	37.4	37.5	37.4	37.6
4	85.4	92.8	89.9	91	86.8	97.5	97.2	91.4	101.5	96.4	97.3	99		8					37.5	37.6	37.8	37.4	37.5	37.4	37.6	37.5
4.5	82.6	90	86.9	87.8	86.3	96	95.8	90.9	101	95.8	96.3	97.5		9					37.4	37.5	37.6	37.4	37.4	37.6	37.5	37.2
5					87.3	98	98.6	90.4	99	96.9	97.3	96.5		10					37.4	37.5	37.8	37.6	37.2	37.4	37.5	37.6
5.5					86.3	97.5	97.2	88.9	98	95.8	96.3	96		11					37.5	37.6	37.8	37.5	37.6	37.4	37.5	37.8
6					87.3	96.5	99.1	91.9	98	96.4	96.8	94.9		12					37.6	37.4	37.8	37.2	37.5	37.2	37.3	37.4
6.5					86.3	95	98.6	90.9	97	95.8	96.3	93.4		13					37.8	37.6	37.7	37.3	37.8	37.5	37.3	37.6
7					89.3	97.5	99.5	92.4	99.5	99.5	101.1	100		14					37.6	37.2	37.8	37.4	37.9	37.5	37.8	37.7
7.5					88.3	96	98.6	91.9	98.5	99	100	99
8					86.8	95	99.1	94.4	99	96.9	99.5	99
9					91.9	99.5	102.3	96.5	100.5	100	104.3	101
10					97	102.5	104.2	96.5	98	101.6	107.5	103
11					98	104	105.6	98	99.5	102.6	108.6	103.5
12					99.5	105	106.6	99	101	104.7	109.6	104
13					101	106.5	108	100.5	103.5	106.8	111.2	105.6
14					103	108	109.9	102.5	105.1	107.8	112.3	106.6

## Sheet: S figure 8
S Figure 8a														S Figure 8b
time after infection (d)	vehicle source			vehicle contact			treated source (12hpi)			treated contact (12hpi)				time after infection (d)	vehicle source			vehicle contact			treated source (12hpi)			treated contact (12hpi)
0	100	100	100				100	100	100					0	38.2	38.1	38.8				38.2	38.6	38.3
1	95.3	93.8	97.6				99.8	100.6	95.6					1	39	38.6	39.6				38.4	38.4	38.1
2	91.8	92.3	92.9				101.6	100.6	94.5					2	39.5	40.3	39.9				38.8	38.2	38
3	89.3	95.3	95	100	100	100	97.7	102.5	99.1	100	100	100		3	39.3	40.1	39.7	38.4	38.3	38.4	38.2	38.2	38.2	38.3	38	38.2
4	89	99.3	97.6	102.2	98.9	102.5	96.7	104.5	102.2	99.5	104.3	98.9		4	39.1	39.5	39.7	38.7	38.8	39.3	38.4	38.7	38.7	39.2	38.7	38.3
5				96.9	99.3	95.6				97.2	102	96.2		5				39.1	39.3	40.4				38.5	38.5	38.6
6				93.8	96.1	93.4				93.8	104.3	97.5		6				39.9	40.7	39.5				39.1	38.7	38.7
7				93.8	97.2	95.1				93.6	105.9	96.6		7				39	39.1	39.6				39	38.4	38.3
8				96	94.9	93.7				97.2	104.8	99.3		8				39.3	38.9	40.2				38.5	38.8	38.7
S Figure 8c
time after infection (d)	vehicle source			vehicle contact			treated source (12hpi)			treated contact				S Figure 8d
0	100	100	100				100	100	100					time after infection (d)	vehicle source			vehicle contact			treated source (12hpi)			treated contact
1	97.6	99.3	98.7				98.9	99.2	98.7					0	38.6	38.5	38.6				38.4	38.5	38.6
2	94	95.5	95.7				100	101	98.5					1	39	39.4	39				38.4	38.5	38.5
3	97	96.5	97.1	100	100	100	97.8	101.5	95.2	100	100	100		2	40.5	39.4	40.7				38.9	38.3	38.3
4	97.4	95	96	101.6	103	100	100	102.1	94.5	102.1	98.7	100.6		3	40.2	39.5	39.7	38.3	38.5	38.5	39.1	38.2	38.4	38.5	38	38.1
5				101.6	103	98.5				103.4	100.2	98.3		4	39.5	39.8	38.9	39.1	39.2	39	38.9	38.6	38.5	38.7	38.3	38.4
6				100.3	101.9	96.3				105.9	101.3	96.8		5				39	39.2	39.3				39.1	38.7	38.6
7				101.1	100.2	94.9				103.8	101.9	96.3		6				40.2	39.5	39.5				39.1	39.2	38.8
8				101.1	100	94.9				104.4	101.5	102.6		7				40.1	39.5	40.1				38.9	39	38.8
														8				39.4	40	39.6				38.4	39.1	38.6
S Figure 8e
time after infection (d)	vehicle source			vehicle contact			treated source (12hpi)			treated contact				S Figure 8f
0	100	100	100				100	100	100					time after infection (d)	vehicle source			vehicle contact			treated source (12hpi)			treated contact
1	96.6	97.3	100.2				99.3	98	101.5					0	38.8	39.1	38.5				39.1	38.8	38.7
2	92	92.4	96.2				102.3	98.2	99.7					1	40	40.8	40.3				39.1	39.3	39.2
3	92.8	92.6	98.9	100	100	100	99.3	99.2	99.7	100	100	100		2	39.3	39.8	39.3				39.4	38.8	39.4
4	94	94.8	101.1	99.3	101.3	101.5	96.2	99.7	100.3	100.8	104.1	99.1		3	39.1	39.9	37.9	38.6	38.6	38.8	38.8	38.5	39.1	38.2	38.7	38.6
5				92.8	101.5	94.7				97	97.7	99.1		4	39.4	39.6	39.1	39.1	38.9	39.6	38.7	38.6	38.9	39.2	38.5	38.7
6				90.6	101.1	90.8				94.7	95.2	98.7		5				38.9	38.8	39				38.5	38.4	38.4
7				89.7	100.6	89.8				93.7	92.9	96		6				38.9	39.3	39.1				38.6	38.8	39.3
8				88.2	102.2	89.1				96.7	96.3	97.6		7				39.3	38.9	39				38.5	38.9	38.8
														8				38.9	38.7	39.1				38.6	38.9	39.2
