# Supplementary material for: Influenza A virus resistance to 4’-fluorouridine coincides with viral attenuation in vitro and in vivo
Source: PLoS Pathog. 2024 Feb 1;20(2):e1011993. doi: 10.1371/journal.ppat.1011993 (PMC10863857; doi:10.1371/journal.ppat.1011993)
Supplement: S6 Data — (XLSX) [file ppat.1011993.s023.xlsx]

## Sheet: Figure 2
Figure 2a	4'-FlU
EC99	Lineage 1	Lineage 2	Lineage 3	Lineage 4	Lineage 5	Lineage 6	WT	PB1 (K229R) + PA (P653L)
log(agonist) vs. response -- Find ECanything
Best-fit values
logECF	-0.02	0.4747	0.9633	0.8894	1.119	0.1033	-0.2764	-0.2832
HillSlope	-2.547	-1.254	-1.041	-0.9182	-0.9606	-1.376	-1.504	-2.911
F	= 1.000	= 1.000	= 1.000	= 1.000	= 1.000	= 1.000	= 1.000	= 1.000
Bottom	= 63.10	= 63.10	= 63.10	= 63.10	= 63.10	= 63.10	= 63.10	= 63.10
Top	= 108044	= 115367	= 77100	= 124667	= 112000	= 296333	= 771000	= 447000
ECF	0.955	2.984	9.189	7.751	13.15	1.269	0.5291	0.521
Span	= 107981	= 115304	= 77037	= 124604	= 111937	= 296270	= 770937	= 446937
95% CI (profile likelihood)
logECF	-0.4261 to 0.6713	-0.1363 to 1.296	0.2810 to 1.856	0.2514 to 1.632	0.6674 to 1.652	-0.7000 to 1.307	-0.7428 to 0.2312	??? to 0.6961
HillSlope	??? to -1.388	-2.065 to -0.8204	-1.595 to -0.7087	-1.277 to -0.6853	-1.220 to -0.7643	-2.834 to -0.7433	-2.316 to -1.088	??? to -1.250
ECF	0.3749 to 4.691	0.7306 to 19.78	1.910 to 71.74	1.784 to 42.82	4.649 to 44.87	0.1995 to 20.28	0.1808 to 1.703	??? to 4.967
Goodness of Fit
Degrees of Freedom	22	22	22	22	22	22	22	22
R squared	0.9089	0.8686	0.8666	0.9077	0.9433	0.7594	0.9226	0.7818
Sum of Squares	5809654287	6427331378	2937844790	4017593742	2330350736	80967616563	125947431586	268749393778
Sy.x	16250	17092	11556	13514	10292	60666	75663	110525
Constraints
F	F = 1	F = 1	F = 1	F = 1	F = 1	F = 1	F = 1	F = 1
Bottom	Bottom = 63.1	Bottom = 63.1	Bottom = 63.1	Bottom = 63.1	Bottom = 63.1	Bottom = 63.1	Bottom = 63.1	Bottom = 63.1
Top	Top = 108044.4444	Top = 115366.667	Top = 77100	Top = 124666.667	Top = 112000	Top = 296333.333	Top = 771000	Top = 447000
Number of points
# of X values	24	24	24	24	24	24	24	24
# Y values analyzed	24	24	24	24	24	24	24	24
Figure 2b	T-705
EC99	Lineage 1	Lineage 2	Lineage 3	Lineage 4	Lineage 5	Lineage 6	WT
log(agonist) vs. response -- Find ECanything
Best-fit values
logECF	0.8929	0.7422	0.8004	1.55	1.045	0.9652	0.4718
HillSlope	-0.9756	-1.32	-1.439	-1.487	-1.041	-0.8499	-2.079
F	= 1.000	= 1.000	= 1.000	= 1.000	= 1.000	= 1.000	= 1.000
Bottom	= 63.10	= 63.10	= 63.10	= 63.10	= 63.10	= 63.10	= 63.10
Top	= 473000	= 181233	= 281678	= 43280	= 506000	= 205333	= 2207778
ECF	7.814	5.524	6.315	35.45	11.09	9.231	2.963
Span	= 472937	= 181170	= 281615	= 43217	= 505937	= 205270	= 2207715
95% CI (profile likelihood)
logECF	0.3443 to 1.541	-0.4286 to 2.454	-0.6279 to 2.820	??? to 3.182	0.2478 to 1.937	0.1116 to 2.051	??? to 1.197
HillSlope	-1.316 to -0.7408	??? to -0.6360	??? to -0.6105	??? to -0.6664	-1.659 to -0.7243	-1.299 to -0.5795	??? to -1.205
ECF	2.210 to 34.78	0.3728 to 284.5	0.2356 to 660.6	??? to 1521	1.769 to 86.47	1.293 to 112.4	??? to 15.73
Goodness of Fit
Degrees of Freedom	31	31	31	31	31	31	31
R squared	0.9066	0.6611	0.6857	0.7577	0.8945	0.8096	0.8813
Sum of Squares	80083985988	105650540794	192468113616	4512563675	130970078594	27061879678	4161253644204
Sy.x	50827	58379	78795	12065	64999	29546	366380
Constraints
F	F = 1	F = 1	F = 1	F = 1	F = 1	F = 1	F = 1
Bottom	Bottom = 63.1	Bottom = 63.1	Bottom = 63.1	Bottom = 63.1	Bottom = 63.1	Bottom = 63.1	Bottom = 63.1
Top	Top = 473000	Top = 181233.3333	Top = 281677.7778	Top = 43280	Top = 506000	Top = 205333.333	Top = 2207777.778
Number of points
# of X values	33	33	33	33	33	33	33
# Y values analyzed	33	33	33	33	33	33	33
Figure 2c	EIDD-1931
EC99	Lineage 1	Lineage 2	Lineage 3	Lineage 4	Lineage 5	Lineage 6	WT
log(agonist) vs. response -- Find ECanything
Best-fit values
logECF	-0.4994	0.001859	0.3597	-0.04444	-0.5029	0.4172	0.5291
HillSlope	-1.775	-1.544	-1.767	-4.196	-2.009	-1.217	-1.744
F	= 1.000	= 1.000	= 1.000	= 1.000	= 1.000	= 1.000	= 1.000
Bottom	= 63.10	= 63.10	= 63.10	= 63.10	= 63.10	= 63.10	= 63.10
Top	= 920667	= 81133	= 59833	= 232767	= 1060667	= 222000	= 2941111
ECF	0.3167	1.004	2.289	0.9027	0.3141	2.614	3.381
Span	= 920604	= 81070	= 59770	= 232704	= 1060604	= 221937	= 2941048
95% CI (profile likelihood)
logECF	??? to 0.6599	-0.6867 to 1.062	??? to 2.993	??? to 2.081	??? to 0.2670	-0.06435 to 1.015	??? to 1.367
HillSlope	??? to -0.8673	-3.117 to -0.8431	??? to -0.5464	??? to -0.8027	??? to -1.114	-1.717 to -0.8889	??? to -1.012
ECF	??? to 4.570	0.2057 to 11.52	??? to 983.6	??? to 120.6	??? to 1.849	0.8623 to 10.34	??? to 23.28
Goodness of Fit
Degrees of Freedom	22	22	22	22	22	22	22
R squared	0.7504	0.8056	0.5624	0.5903	0.858	0.9204	0.8742
Sum of Squares	702872319063	4903421731	13360724327	229061152159	522722177757	12805875812	6298840618269
Sy.x	178742	14929	24644	102039	154143	24126	535080
Constraints
F	F = 1	F = 1	F = 1	F = 1	F = 1	F = 1	F = 1
Bottom	Bottom = 63.1	Bottom = 63.1	Bottom = 63.1	Bottom = 63.1	Bottom = 63.1	Bottom = 63.1	Bottom = 63.1
Top	Top = 920666.667	Top = 81133.333	Top = 59833.33333	Top = 232766.6667	Top = 1060666.667	Top = 222000	Top = 2941111.111
Number of points
# of X values	24	24	24	24	24	24	24
# Y values analyzed	24	24	24	24	24	24	24
Figure 2d	growth curves - slope calculations
Straight line	#1	#2	#3	#4	#5	#6	WT
Best-fit values
YIntercept	1.8	1.8	1.8	1.8	1.8	1.8	1.8
Slope	0.191	0.2083	0.25	0.2431	0.191	0.2188	0.2153
95% CI (profile likelihood)
YIntercept	1.473 to 2.127	1.516 to 2.084	1.555 to 2.045	1.302 to 2.298	1.717 to 1.883	1.555 to 2.045	1.228 to 2.373
Slope	0.1524 to 0.2295	0.1749 to 0.2418	0.2211 to 0.2789	0.1845 to 0.3018	0.1812 to 0.2007	0.1899 to 0.2476	0.1478 to 0.2828
Goodness of Fit
Degrees of Freedom	4	4	4	4	4	4	4
R squared	0.9793	0.9868	0.9931	0.9707	0.9986	0.9911	0.9515
Sum of Squares	0.1667	0.1255	0.09353	0.3856	0.01073	0.09332	0.5102
Sy.x	0.2042	0.1771	0.1529	0.3105	0.0518	0.1527	0.3571
Number of points
# of X values	6	6	6	6	6	6	6
# Y values analyzed	6	6	6	6	6	6	6

## Sheet: Figure 4
Figure 4d - LD50 calculations
	parent	#1	#2	#3	#4	#5	#6
log(inhibitor) vs. response -- Variable slope (four parameters)	Perfect fit	Interrupted	Interrupted	Interrupted	Interrupted	Interrupted
Best-fit values
Bottom	= 0.000	= 0.000	= 0.000	= 0.000	= 0.000	= 0.000	= 0.000
Top	= 100.0	= 100.0	= 100.0	= 100.0	= 100.0	= 100.0	= 100.0
LogIC50	433.6	1.771	2.618	1.432	0.6642	3.433	1.534
HillSlope	-0.03637	67.67	40.89	17.69	13.73	58.8	1.307
IC50	+infinity	58.95	415	27.04	4.616	2708	34.21
Span	= 100.0	= 100.0	= 100.0	= 100.0	= 100.0	= 100.0	= 100.0
95% CI (profile likelihood)
LogIC50							1.489 to 1.578
HillSlope							1.120 to 1.516
IC50							30.81 to 37.82
Goodness of Fit
Degrees of Freedom	4						2
R squared	1						0.9994
Sum of Squares	0						1.534
Sy.x							0.8757
Constraints
Bottom	Bottom = 0	Bottom = 0	Bottom = 0	Bottom = 0	Bottom = 0	Bottom = 0	Bottom = 0
Top	Top = 100	Top = 100	Top = 100	Top = 100	Top = 100	Top = 100	Top = 100
Number of points
# of X values	6	5	5	5	5	5	4
# Y values analyzed	6	5	5	5	5	5	4
Figure 4h
WT
Table Analyzed	Transform of Lung titer
Data sets analyzed	S-U
ANOVA summary
F	568.7
P value	<0.0001
P value summary	****
Significant diff. among means (P < 0.05)?	Yes
R squared	0.9921
Brown-Forsythe test
F (DFn, DFd)	3.004 (2, 9)
P value	0.1002
P value summary	ns
Are SDs significantly different (P < 0.05)?	No
Bartlett's test
Bartlett's statistic (corrected)
P value
P value summary
Are SDs significantly different (P < 0.05)?
ANOVA table	SS	DF	MS	F (DFn, DFd)	P value
Treatment (between columns)	30.33	2	15.17	F (2, 9) = 568.7	P<0.0001
Residual (within columns)	0.24	9	0.02667
Total	30.57	11
Data summary
Number of treatments (columns)	3
Number of values (total)	12
Number of families	1
Number of comparisons per family	2
Alpha	0.05
Dunnett's multiple comparisons test	Mean Diff.	95.00% CI of diff.	Below threshold?	Summary	Adjusted P Value	S-?
WT - vehicle vs. WT - 2mg/kg BW	2.313	2.011 to 2.615	Yes	****	<0.0001	T	WT - 2mg/kg BW
WT - vehicle vs. WT - 10mg/kg BW	3.87	3.568 to 4.172	Yes	****	<0.0001	U	WT - 10mg/kg BW
Test details	Mean 1	Mean 2	Mean Diff.	SE of diff.	n1	n2	q	DF
WT - vehicle vs. WT - 2mg/kg BW	5.767	3.454	2.313	0.1155	4	4	20.03	9
WT - vehicle vs. WT - 10mg/kg BW	5.767	1.898	3.87	0.1155	4	4	33.51	9
#1
Table Analyzed	Transform of Lung titer
Data sets analyzed	A-C
ANOVA summary
F	220.8
P value	<0.0001
P value summary	****
Significant diff. among means (P < 0.05)?	Yes
R squared	0.98
Brown-Forsythe test
F (DFn, DFd)	0.01613 (2, 9)
P value	0.984
P value summary	ns
Are SDs significantly different (P < 0.05)?	No
Bartlett's test
Bartlett's statistic (corrected)	0.07767
P value	0.9619
P value summary	ns
Are SDs significantly different (P < 0.05)?	No
ANOVA table	SS	DF	MS	F (DFn, DFd)	P value
Treatment (between columns)	7.847	2	3.924	F (2, 9) = 220.8	P<0.0001
Residual (within columns)	0.16	9	0.01777
Total	8.007	11
Data summary
Number of treatments (columns)	3
Number of values (total)	12
Number of families	1
Number of comparisons per family	2
Alpha	0.05
Dunnett's multiple comparisons test	Mean Diff.	95.00% CI of diff.	Below threshold?	Summary	Adjusted P Value	A-?
virus #1 - vehicle vs. virus #1 - 2mg/kg BW	1.029	0.7829 to 1.276	Yes	****	<0.0001	B	virus #1 - 2mg/kg BW
virus #1 - vehicle vs. virus #1 - 10mg/kg BW	1.98	1.734 to 2.227	Yes	****	<0.0001	C	virus #1 - 10mg/kg BW
Test details	Mean 1	Mean 2	Mean Diff.	SE of diff.	n1	n2	q	DF
virus #1 - vehicle vs. virus #1 - 2mg/kg BW	5.194	4.164	1.029	0.09427	4	4	10.92	9
virus #1 - vehicle vs. virus #1 - 10mg/kg BW	5.194	3.213	1.98	0.09427	4	4	21.01	9
#2
Table Analyzed	Transform of Lung titer
Data sets analyzed	D-F
ANOVA summary
F	386.5
P value	<0.0001
P value summary	****
Significant diff. among means (P < 0.05)?	Yes
R squared	0.9885
Brown-Forsythe test
F (DFn, DFd)	4.963 (2, 9)
P value	0.0353
P value summary	*
Are SDs significantly different (P < 0.05)?	Yes
Bartlett's test
Bartlett's statistic (corrected)
P value
P value summary
Are SDs significantly different (P < 0.05)?
ANOVA table	SS	DF	MS	F (DFn, DFd)	P value
Treatment (between columns)	19.76	2	9.882	F (2, 9) = 386.5	P<0.0001
Residual (within columns)	0.2301	9	0.02557
Total	19.99	11
Data summary
Number of treatments (columns)	3
Number of values (total)	12
Number of families	1
Number of comparisons per family	2
Alpha	0.05
Dunnett's multiple comparisons test	Mean Diff.	95.00% CI of diff.	Below threshold?	Summary	Adjusted P Value	D-?
virus #2 - vehicle vs. virus #2 - 2mg/kg BW	1.097	0.8014 to 1.393	Yes	****	<0.0001	E	virus #2 - 2mg/kg BW
virus #2 - vehicle vs. virus #2 - 10mg/kg BW	3.1	2.804 to 3.395	Yes	****	<0.0001	F	virus #2 - 10mg/kg BW
Test details	Mean 1	Mean 2	Mean Diff.	SE of diff.	n1	n2	q	DF
virus #2 - vehicle vs. virus #2 - 2mg/kg BW	4.997	3.9	1.097	0.1131	4	4	9.702	9
virus #2 - vehicle vs. virus #2 - 10mg/kg BW	4.997	1.898	3.1	0.1131	4	4	27.42	9
#3
Table Analyzed	Transform of Lung titer
Data sets analyzed	G-I
ANOVA summary
F	236.7
P value	<0.0001
P value summary	****
Significant diff. among means (P < 0.05)?	Yes
R squared	0.9813
Brown-Forsythe test
F (DFn, DFd)	1.740 (2, 9)
P value	0.2297
P value summary	ns
Are SDs significantly different (P < 0.05)?	No
Bartlett's test
Bartlett's statistic (corrected)	2.652
P value	0.2655
P value summary	ns
Are SDs significantly different (P < 0.05)?	No
ANOVA table	SS	DF	MS	F (DFn, DFd)	P value
Treatment (between columns)	10.38	2	5.189	F (2, 9) = 236.7	P<0.0001
Residual (within columns)	0.1973	9	0.02192
Total	10.57	11
Data summary
Number of treatments (columns)	3
Number of values (total)	12
Number of families	1
Number of comparisons per family	2
Alpha	0.05
Dunnett's multiple comparisons test	Mean Diff.	95.00% CI of diff.	Below threshold?	Summary	Adjusted P Value	G-?
virus #3 - vehicle vs. virus #3 - 2mg/kg BW	1.159	0.8853 to 1.433	Yes	****	<0.0001	H	virus #3 - 2mg/kg BW
virus #3 - vehicle vs. virus #3 - 10mg/kg BW	2.278	2.004 to 2.551	Yes	****	<0.0001	I	virus #3 - 10mg/kg BW
Test details	Mean 1	Mean 2	Mean Diff.	SE of diff.	n1	n2	q	DF
virus #3 - vehicle vs. virus #3 - 2mg/kg BW	5.159	4	1.159	0.1047	4	4	11.07	9
virus #3 - vehicle vs. virus #3 - 10mg/kg BW	5.159	2.881	2.278	0.1047	4	4	21.76	9
#4
Table Analyzed	Transform of Lung titer
Data sets analyzed	J-L
ANOVA summary
F	71.08
P value	<0.0001
P value summary	****
Significant diff. among means (P < 0.05)?	Yes
R squared	0.9405
Brown-Forsythe test
F (DFn, DFd)	0.08489 (2, 9)
P value	0.9193
P value summary	ns
Are SDs significantly different (P < 0.05)?	No
Bartlett's test
Bartlett's statistic (corrected)	0.9329
P value	0.6272
P value summary	ns
Are SDs significantly different (P < 0.05)?	No
ANOVA table	SS	DF	MS	F (DFn, DFd)	P value
Treatment (between columns)	6.967	2	3.483	F (2, 9) = 71.08	P<0.0001
Residual (within columns)	0.4411	9	0.04901
Total	7.408	11
Data summary
Number of treatments (columns)	3
Number of values (total)	12
Number of families	1
Number of comparisons per family	2
Alpha	0.05
Dunnett's multiple comparisons test	Mean Diff.	95.00% CI of diff.	Below threshold?	Summary	Adjusted P Value	J-?
virus #4 - vehicle vs. virus #4 - 2mg/kg BW	0.6435	0.2342 to 1.053	Yes	**	0.0049	K	virus #4 - 2mg/kg BW
virus #4 - vehicle vs. virus #4 - 10mg/kg BW	1.839	1.430 to 2.248	Yes	****	<0.0001	L	virus #4 - 10mg/kg BW
Test details	Mean 1	Mean 2	Mean Diff.	SE of diff.	n1	n2	q	DF
virus #4 - vehicle vs. virus #4 - 2mg/kg BW	4.873	4.23	0.6435	0.1565	4	4	4.11	9
virus #4 - vehicle vs. virus #4 - 10mg/kg BW	4.873	3.034	1.839	0.1565	4	4	11.75	9
#5
Table Analyzed	Transform of Lung titer
Data sets analyzed	M-O
ANOVA summary
F	22.21
P value	0.0003
P value summary	***
Significant diff. among means (P < 0.05)?	Yes
R squared	0.8315
Brown-Forsythe test
F (DFn, DFd)	0.06276 (2, 9)
P value	0.9396
P value summary	ns
Are SDs significantly different (P < 0.05)?	No
Bartlett's test
Bartlett's statistic (corrected)	0.583
P value	0.7471
P value summary	ns
Are SDs significantly different (P < 0.05)?	No
ANOVA table	SS	DF	MS	F (DFn, DFd)	P value
Treatment (between columns)	2.337	2	1.169	F (2, 9) = 22.21	P=0.0003
Residual (within columns)	0.4735	9	0.05261
Total	2.811	11
Data summary
Number of treatments (columns)	3
Number of values (total)	12
Number of families	1
Number of comparisons per family	2
Alpha	0.05
Dunnett's multiple comparisons test	Mean Diff.	95.00% CI of diff.	Below threshold?	Summary	Adjusted P Value	M-?
virus #5 - vehicle vs. virus #5 - 2mg/kg BW	0.705	0.2810 to 1.129	Yes	**	0.0034	N	virus #5 - 2mg/kg BW
virus #5 - vehicle vs. virus #5 - 10mg/kg BW	1.062	0.6383 to 1.486	Yes	***	0.0002	O	virus #5 - 10mg/kg BW
Test details	Mean 1	Mean 2	Mean Diff.	SE of diff.	n1	n2	q	DF
virus #5 - vehicle vs. virus #5 - 2mg/kg BW	5.263	4.559	0.705	0.1622	4	4	4.347	9
virus #5 - vehicle vs. virus #5 - 10mg/kg BW	5.263	4.201	1.062	0.1622	4	4	6.549	9
#6
Table Analyzed	Transform of Lung titer
Data sets analyzed	P-R
ANOVA summary
F	124.2
P value	<0.0001
P value summary	****
Significant diff. among means (P < 0.05)?	Yes
R squared	0.965
Brown-Forsythe test
F (DFn, DFd)	4.201 (2, 9)
P value	0.0514
P value summary	ns
Are SDs significantly different (P < 0.05)?	No
Bartlett's test
Bartlett's statistic (corrected)	3.041
P value	0.2186
P value summary	ns
Are SDs significantly different (P < 0.05)?	No
ANOVA table	SS	DF	MS	F (DFn, DFd)	P value
Treatment (between columns)	15.17	2	7.586	F (2, 9) = 124.2	P<0.0001
Residual (within columns)	0.5496	9	0.06107
Total	15.72	11
Data summary
Number of treatments (columns)	3
Number of values (total)	12
Number of families	1
Number of comparisons per family	2
Alpha	0.05
Dunnett's multiple comparisons test	Mean Diff.	95.00% CI of diff.	Below threshold?	Summary	Adjusted P Value	P-?
virus #6 - vehicle vs. virus #6 - 2mg/kg BW	1.618	1.161 to 2.075	Yes	****	<0.0001	Q	virus #6 - 2mg/kg BW
virus #6 - vehicle vs. virus #6 - 10mg/kg BW	2.739	2.283 to 3.196	Yes	****	<0.0001	R	virus #6 - 10mg/kg BW
Test details	Mean 1	Mean 2	Mean Diff.	SE of diff.	n1	n2	q	DF
virus #6 - vehicle vs. virus #6 - 2mg/kg BW	5.72	4.102	1.618	0.1747	4	4	9.259	9
virus #6 - vehicle vs. virus #6 - 10mg/kg BW	5.72	2.981	2.739	0.1747	4	4	15.68	9

## Sheet: Figure 5
Figure 5b																				Figure 5e										Figure 5f										Figure 5g
WT																				WT										WT - trachea titers										WT - lung titers
Table Analyzed	Transform of WT-Nasal Lavage titer																			Table Analyzed	Transform of WT-Nasal Turbinate titer									Table Analyzed	Transform of WT-Trachea titer									Table Analyzed	Transform of WT-Lung Titer
										Table Analyzed	Transform of WT-Nasal Lavage titer									Data sets analyzed	A-D									Data sets analyzed	A-D									Data sets analyzed	A-D
Two-way ANOVA	Ordinary
Alpha	0.05									Two-way ANOVA	Ordinary									ANOVA summary										ANOVA summary										ANOVA summary
										Alpha	0.05									F	340									F	34.57									F	5.757
Source of Variation	% of total variation	P value	P value summary	Significant?																P value	<0.0001									P value	<0.0001									P value	0.0213
Interaction	12.27	<0.0001	****	Yes						Source of Variation	% of total variation	P value	P value summary	Significant?						P value summary	****									P value summary	****									P value summary	*
Row Factor	49.35	<0.0001	****	Yes						Interaction	25.1	<0.0001	****	Yes						Significant diff. among means (P < 0.05)?	Yes									Significant diff. among means (P < 0.05)?	Yes									Significant diff. among means (P < 0.05)?	Yes
Column Factor	37.09	<0.0001	****	Yes						Row Factor	25.11	<0.0001	****	Yes						R squared	0.9922									R squared	0.9284									R squared	0.6834
										Column Factor	40.88	<0.0001	****	Yes
ANOVA table	SS	DF	MS	F (DFn, DFd)	P value															Brown-Forsythe test										Brown-Forsythe test										Brown-Forsythe test
Interaction	23.55	8	2.943	F (8, 36) = 42.92	P<0.0001					ANOVA table	SS	DF	MS	F (DFn, DFd)	P value					F (DFn, DFd)	1.073 (3, 8)									F (DFn, DFd)	0.7818 (3, 8)									F (DFn, DFd)	1.792 (3, 8)
Row Factor	94.7	8	11.84	F (8, 36) = 172.6	P<0.0001					Interaction	63.58	7	9.083	F (7, 32) = 12.87	P<0.0001					P value	0.4133									P value	0.5366									P value	0.2265
Column Factor	71.17	1	71.17	F (1, 36) = 1038	P<0.0001					Row Factor	63.59	7	9.085	F (7, 32) = 12.87	P<0.0001					P value summary	ns									P value summary	ns									P value summary	ns
Residual	2.469	36	0.06858							Column Factor	103.5	1	103.5	F (1, 32) = 146.7	P<0.0001					Are SDs significantly different (P < 0.05)?	No									Are SDs significantly different (P < 0.05)?	No									Are SDs significantly different (P < 0.05)?	No
										Residual	22.58	32	0.7057
Difference between column means																				Bartlett's test										Bartlett's test										Bartlett's test
Mean of vehicle source	5.286									Difference between column means										Bartlett's statistic (corrected)										Bartlett's statistic (corrected)										Bartlett's statistic (corrected)
Mean of treated source (12hpi)	2.99									Mean of vehicle contact	4.737									P value										P value										P value
Difference between means	2.296									Mean of treated contact (12hpi)	1.8									P value summary										P value summary										P value summary
SE of difference	0.07127									Difference between means	2.937									Are SDs significantly different (P < 0.05)?										Are SDs significantly different (P < 0.05)?										Are SDs significantly different (P < 0.05)?
95% CI of difference	2.151 to 2.441									SE of difference	0.2425
										95% CI of difference	2.444 to 3.431									ANOVA table	SS	DF	MS	F (DFn, DFd)	P value					ANOVA table	SS	DF	MS	F (DFn, DFd)	P value					ANOVA table	SS	DF	MS	F (DFn, DFd)	P value
Data summary																				Treatment (between columns)	64.21	3	21.4	F (3, 8) = 340.0	P<0.0001					Treatment (between columns)	47.72	3	15.91	F (3, 8) = 34.57	P<0.0001					Treatment (between columns)	13.82	3	4.606	F (3, 8) = 5.757	P=0.0213
Number of columns (Column Factor)	2									Data summary										Residual (within columns)	0.5037	8	0.06296							Residual (within columns)	3.681	8	0.4602							Residual (within columns)	6.4	8	0.8
Number of rows (Row Factor)	9									Number of columns (Column Factor)	2									Total	64.71	11								Total	51.4	11								Total	20.22	11
Number of values	54									Number of rows (Row Factor)	8
										Number of values	48									Data summary										Data summary										Data summary
																				Number of treatments (columns)	4									Number of treatments (columns)	4									Number of treatments (columns)	4
Compare each cell mean with the other cell mean in that row																				Number of values (total)	12									Number of values (total)	12									Number of values (total)	12
										Compare each cell mean with the other cell mean in that row										Number of families	1									Number of families	1									Number of families	1
Number of families	1																			Number of comparisons per family	6									Number of comparisons per family	6									Number of comparisons per family	6
Number of comparisons per family	9									Number of families	1									Alpha	0.05									Alpha	0.05									Alpha	0.05
Alpha	0.05									Number of comparisons per family	8
										Alpha	0.05									Tukey's multiple comparisons test	Mean Diff.	95.00% CI of diff.	Below threshold?	Summary	Adjusted P Value					Tukey's multiple comparisons test	Mean Diff.	95.00% CI of diff.	Below threshold?	Summary	Adjusted P Value					Tukey's multiple comparisons test	Mean Diff.	95.00% CI of diff.	Below threshold?	Summary	Adjusted P Value
Šídák's multiple comparisons test	Mean Diff.	95.00% CI of diff.	Below threshold?	Summary	Adjusted P Value															vehicle source vs. 12hpi treated source	2.831	2.175 to 3.487	Yes	****	<0.0001	A-B				vehicle source vs. 12hpi treated source	3.759	1.986 to 5.533	Yes	***	0.0006	A-B				vehicle source vs. 12hpi treated source	2.197	-0.1422 to 4.535	No	ns	0.0658	A-B
										Šídák's multiple comparisons test	Mean Diff.	95.00% CI of diff.	Below threshold?	Summary	Adjusted P Value					vehicle source vs. vehicle contact	0.3557	-0.3003 to 1.012	No	ns	0.3668	A-C				vehicle source vs. vehicle contact	-0.3916	-2.165 to 1.382	No	ns	0.8916	A-C				vehicle source vs. vehicle contact	0.2895	-2.049 to 2.628	No	ns	0.9775	A-C
vehicle source - treated source (12hpi)																				vehicle source vs. treated contact	5.774	5.118 to 6.430	Yes	****	<0.0001	A-D				vehicle source vs. treated contact	3.806	2.032 to 5.580	Yes	***	0.0006	A-D				vehicle source vs. treated contact	2.359	0.02071 to 4.698	Yes	*	0.048	A-D
Row 1	0	-0.6289 to 0.6289	No	ns	>0.9999					vehicle contact - treated contact (12hpi)										12hpi treated source vs. vehicle contact	-2.475	-3.131 to -1.819	Yes	****	<0.0001	B-C				12hpi treated source vs. vehicle contact	-4.151	-5.925 to -2.377	Yes	***	0.0003	B-C				12hpi treated source vs. vehicle contact	-1.907	-4.246 to 0.4317	No	ns	0.1151	B-C
Row 2	-0.0004389	-0.6293 to 0.6285	No	ns	>0.9999					Row 6	0	-2.002 to 2.002	No	ns	>0.9999					12hpi treated source vs. treated contact	2.943	2.287 to 3.599	Yes	****	<0.0001	B-D				12hpi treated source vs. treated contact	0.04654	-1.727 to 1.820	No	ns	0.9998	B-D				12hpi treated source vs. treated contact	0.1629	-2.176 to 2.502	No	ns	0.9958	B-D
Row 3	2.792	2.163 to 3.421	Yes	****	<0.0001					Row 7	0	-2.002 to 2.002	No	ns	>0.9999					vehicle contact vs. treated contact	5.418	4.762 to 6.074	Yes	****	<0.0001	C-D				vehicle contact vs. treated contact	4.198	2.424 to 5.971	Yes	***	0.0003	C-D				vehicle contact vs. treated contact	2.07	-0.2688 to 4.409	No	ns	0.0841	C-D
Row 4	3.709	3.080 to 4.338	Yes	****	<0.0001					Row 8	0.9167	-1.085 to 2.918	No	ns	0.8161
Row 5	3.791	3.162 to 4.420	Yes	****	<0.0001					Row 9	2.542	0.5400 to 4.543	Yes	**	0.0063					Test details	Mean 1	Mean 2	Mean Diff.	SE of diff.	n1	n2	q	DF		Test details	Mean 1	Mean 2	Mean Diff.	SE of diff.	n1	n2	q	DF		Test details	Mean 1	Mean 2	Mean Diff.	SE of diff.	n1	n2	q	DF
Row 6	3.083	2.454 to 3.712	Yes	****	<0.0001					Row 10	5.333	3.331 to 7.335	Yes	****	<0.0001					vehicle source vs. 12hpi treated source	7.842	5.012	2.831	0.2049	3	3	19.54	8		vehicle source vs. 12hpi treated source	5.656	1.897	3.759	0.5539	3	3	9.599	8		vehicle source vs. 12hpi treated source	3.893	1.697	2.197	0.7303	3	3	4.253	8
Row 7	2.458	1.829 to 3.087	Yes	****	<0.0001					Row 11	6	3.998 to 8.002	Yes	****	<0.0001					vehicle source vs. vehicle contact	7.842	7.487	0.3557	0.2049	3	3	2.456	8		vehicle source vs. vehicle contact	5.656	6.048	-0.3916	0.5539	3	3	0.9999	8		vehicle source vs. vehicle contact	3.893	3.604	0.2895	0.7303	3	3	0.5606	8
Row 8	2.416	1.787 to 3.045	Yes	****	<0.0001					Row 12	5.292	3.290 to 7.293	Yes	****	<0.0001					vehicle source vs. treated contact	7.842	2.069	5.774	0.2049	3	3	39.85	8		vehicle source vs. treated contact	5.656	1.85	3.806	0.5539	3	3	9.718	8		vehicle source vs. treated contact	3.893	1.534	2.359	0.7303	3	3	4.569	8
Row 9	2.416	1.787 to 3.045	Yes	****	<0.0001					Row 13	3.417	1.415 to 5.419	Yes	***	0.0002					12hpi treated source vs. vehicle contact	5.012	7.487	-2.475	0.2049	3	3	17.08	8		12hpi treated source vs. vehicle contact	1.897	6.048	-4.151	0.5539	3	3	10.6	8		12hpi treated source vs. vehicle contact	1.697	3.604	-1.907	0.7303	3	3	3.693	8
																				12hpi treated source vs. treated contact	5.012	2.069	2.943	0.2049	3	3	20.32	8		12hpi treated source vs. treated contact	1.897	1.85	0.04654	0.5539	3	3	0.1188	8		12hpi treated source vs. treated contact	1.697	1.534	0.1629	0.7303	3	3	0.3155	8
																				vehicle contact vs. treated contact	7.487	2.069	5.418	0.2049	3	3	37.4	8		vehicle contact vs. treated contact	6.048	1.85	4.198	0.5539	3	3	10.72	8		vehicle contact vs. treated contact	3.604	1.534	2.07	0.7303	3	3	4.008	8
Test details	Mean 1	Mean 2	Mean Diff.	SE of diff.	N1	N2	t	DF		Test details	Mean 1	Mean 2	Mean Diff.	SE of diff.	N1	N2	t	DF
vehicle source - treated source (12hpi)										vehicle contact - treated contact (12hpi)
Row 1	1.799	1.799	0	0.2138	3	3	0	36		Row 6	1.799	1.799	0	0.6859	3	3	0	32
Row 2	4.134	4.134	-0.0004389	0.2138	3	3	0.002052	36		Row 7	1.8	1.8	0	0.6859	3	3	0	32
Row 3	7.8	5.008	2.792	0.2138	3	3	13.06	36		Row 8	2.717	1.8	0.9167	0.6859	3	3	1.337	32
Row 4	7.717	4.008	3.709	0.2138	3	3	17.34	36		Row 9	4.342	1.8	2.542	0.6859	3	3	3.706	32
Row 5	6.758	2.967	3.791	0.2138	3	3	17.73	36		Row 10	7.133	1.8	5.333	0.6859	3	3	7.775	32
Row 6	5.508	2.425	3.083	0.2138	3	3	14.42	36		Row 11	7.8	1.8	6	0.6859	3	3	8.748	32
Row 7	4.758	2.301	2.458	0.2138	3	3	11.49	36		Row 12	7.092	1.8	5.292	0.6859	3	3	7.715	32
Row 8	4.467	2.051	2.416	0.2138	3	3	11.3	36		Row 13	5.217	1.8	3.417	0.6859	3	3	4.982	32
Row 9	4.634	2.218	2.416	0.2138	3	3	11.3	36
Figure 5c
#4																				#4										#4 - trachea titers										#4 - lung titers
Table Analyzed	Transform of #4-Nasal Lavage titer									Table Analyzed	Transform of #4-Nasal Lavage titer									Table Analyzed	Transform of #4-Nasal Turbinate titer									Table Analyzed	Transform of #4-Trachea titer									Table Analyzed	Transform of #4-Lung Titer
																				Data sets analyzed	A-D									Data sets analyzed	A-D									Data sets analyzed	A-D
Two-way ANOVA	Ordinary									Two-way ANOVA	Ordinary
Alpha	0.05									Alpha	0.05									ANOVA summary										ANOVA summary										ANOVA summary
																				F	132.6									F	51.94									F	0.5925
Source of Variation	% of total variation	P value	P value summary	Significant?						Source of Variation	% of total variation	P value	P value summary	Significant?						P value	<0.0001									P value	<0.0001									P value	0.6372
Interaction	17.37	<0.0001	****	Yes						Interaction	33.73	<0.0001	****	Yes						P value summary	****									P value summary	****									P value summary	ns
Row Factor	61.79	<0.0001	****	Yes						Row Factor	33.74	<0.0001	****	Yes						Significant diff. among means (P < 0.05)?	Yes									Significant diff. among means (P < 0.05)?	Yes									Significant diff. among means (P < 0.05)?	No
Column Factor	19.22	<0.0001	****	Yes						Column Factor	28.92	<0.0001	****	Yes						R squared	0.9803									R squared	0.9512									R squared	0.1818
ANOVA table	SS	DF	MS	F (DFn, DFd)	P value					ANOVA table	SS	DF	MS	F (DFn, DFd)	P value					Brown-Forsythe test										Brown-Forsythe test										Brown-Forsythe test
Interaction	19.35	8	2.419	F (8, 36) = 48.24	P<0.0001					Interaction	22.98	7	3.283	F (7, 32) = 42.72	P<0.0001					F (DFn, DFd)	0.6655 (3, 8)									F (DFn, DFd)	0.8688 (3, 8)									F (DFn, DFd)	0.6234 (3, 8)
Row Factor	68.83	8	8.603	F (8, 36) = 171.6	P<0.0001					Row Factor	22.98	7	3.283	F (7, 32) = 42.73	P<0.0001					P value	0.5963									P value	0.496									P value	0.6196
Column Factor	21.41	1	21.41	F (1, 36) = 427.0	P<0.0001					Column Factor	19.7	1	19.7	F (1, 32) = 256.4	P<0.0001					P value summary	ns									P value summary	ns									P value summary	ns
Residual	1.805	36	0.05014							Residual	2.459	32	0.07684							Are SDs significantly different (P < 0.05)?	No									Are SDs significantly different (P < 0.05)?	No									Are SDs significantly different (P < 0.05)?	No
Difference between column means										Difference between column means										Bartlett's test										Bartlett's test										Bartlett's test
Mean of vehicle source	3.518									Mean of vehicle contact	3.081									Bartlett's statistic (corrected)										Bartlett's statistic (corrected)										Bartlett's statistic (corrected)
Mean of treated source (12hpi)	2.258									Mean of treated contact	1.8									P value										P value										P value
Difference between means	1.259									Difference between means	1.281									P value summary										P value summary										P value summary
SE of difference	0.06095									SE of difference	0.08002									Are SDs significantly different (P < 0.05)?										Are SDs significantly different (P < 0.05)?										Are SDs significantly different (P < 0.05)?
95% CI of difference	1.136 to 1.383									95% CI of difference	1.118 to 1.444
																				ANOVA table	SS	DF	MS	F (DFn, DFd)	P value					ANOVA table	SS	DF	MS	F (DFn, DFd)	P value					ANOVA table	SS	DF	MS	F (DFn, DFd)	P value
Data summary										Data summary										Treatment (between columns)	42.55	3	14.18	F (3, 8) = 132.6	P<0.0001					Treatment (between columns)	2.314	3	0.7713	F (3, 8) = 51.94	P<0.0001					Treatment (between columns)	0.06646	3	0.02215	F (3, 8) = 0.5925	P=0.6372
Number of columns (Column Factor)	2									Number of columns (Column Factor)	2									Residual (within columns)	0.8556	8	0.1069							Residual (within columns)	0.1188	8	0.01485							Residual (within columns)	0.2991	8	0.03739
Number of rows (Row Factor)	9									Number of rows (Row Factor)	8									Total	43.41	11								Total	2.433	11								Total	0.3656	11
Number of values	54									Number of values	48
																				Data summary										Data summary										Data summary
																				Number of treatments (columns)	4									Number of treatments (columns)	4									Number of treatments (columns)	4
Compare each cell mean with the other cell mean in that row										Compare each cell mean with the other cell mean in that row										Number of values (total)	12									Number of values (total)	12									Number of values (total)	12
Number of families	1									Number of families	1									Number of families	1									Number of families	1									Number of families	1
Number of comparisons per family	9									Number of comparisons per family	8									Number of comparisons per family	6									Number of comparisons per family	6									Number of comparisons per family	6
Alpha	0.05									Alpha	0.05									Alpha	0.05									Alpha	0.05									Alpha	0.05
Šídák's multiple comparisons test	Mean Diff.	95.00% CI of diff.	Below threshold?	Summary	Adjusted P Value					Šídák's multiple comparisons test	Mean Diff.	95.00% CI of diff.	Below threshold?	Summary	Adjusted P Value					Tukey's multiple comparisons test	Mean Diff.	95.00% CI of diff.	Below threshold?	Summary	Adjusted P Value					Tukey's multiple comparisons test	Mean Diff.	95.00% CI of diff.	Below threshold?	Summary	Adjusted P Value					Tukey's multiple comparisons test	Mean Diff.	95.00% CI of diff.	Below threshold?	Summary	Adjusted P Value
																				vehicle source vs. 12hpi treated source	2.552	1.697 to 3.408	Yes	****	<0.0001	A-B				vehicle source vs. 12hpi treated source	0.896	0.5774 to 1.215	Yes	****	<0.0001	A-B				vehicle source vs. 12hpi treated source	0.04885	-0.4567 to 0.5544	No	ns	0.9889	A-B
vehicle source - treated source (12hpi)										vehicle contact - treated contact										vehicle source vs. vehicle contact	0.5542	-0.3009 to 1.409	No	ns	0.2393	A-C				vehicle source vs. vehicle contact	1.052	0.7336 to 1.371	Yes	****	<0.0001	A-C				vehicle source vs. vehicle contact	0.1166	-0.3890 to 0.6222	No	ns	0.879	A-C
Row 1	0	-0.5378 to 0.5378	No	ns	>0.9999					Row 6	0	-0.6605 to 0.6605	No	ns	>0.9999					vehicle source vs. treated contact	4.791	3.936 to 5.646	Yes	****	<0.0001	A-D				vehicle source vs. treated contact	1.06	0.7414 to 1.379	Yes	****	<0.0001	A-D				vehicle source vs. treated contact	0.198	-0.3076 to 0.7035	No	ns	0.6135	A-D
Row 2	0.04229	-0.4955 to 0.5801	No	ns	>0.9999					Row 7	0	-0.6605 to 0.6605	No	ns	>0.9999					12hpi treated source vs. vehicle contact	-1.998	-2.853 to -1.143	Yes	***	0.0003	B-C				12hpi treated source vs. vehicle contact	0.1562	-0.1624 to 0.4748	No	ns	0.4448	B-C				12hpi treated source vs. vehicle contact	0.06774	-0.4378 to 0.5733	No	ns	0.9718	B-C
Row 3	3.041	2.503 to 3.579	Yes	****	<0.0001					Row 8	0	-0.6605 to 0.6605	No	ns	>0.9999					12hpi treated source vs. treated contact	2.239	1.384 to 3.094	Yes	***	0.0001	B-D				12hpi treated source vs. treated contact	0.164	-0.1547 to 0.4826	No	ns	0.407	B-D				12hpi treated source vs. treated contact	0.1491	-0.3565 to 0.6547	No	ns	0.7829	B-D
Row 4	2.583	2.045 to 3.121	Yes	****	<0.0001					Row 9	0	-0.6605 to 0.6605	No	ns	>0.9999					vehicle contact vs. treated contact	4.237	3.382 to 5.092	Yes	****	<0.0001	C-D				vehicle contact vs. treated contact	0.007793	-0.3108 to 0.3264	No	ns	0.9998	C-D				vehicle contact vs. treated contact	0.08137	-0.4242 to 0.5869	No	ns	0.9531	C-D
Row 5	2.917	2.379 to 3.455	Yes	****	<0.0001					Row 10	1.584	0.9235 to 2.245	Yes	****	<0.0001
Row 6	1.083	0.5455 to 1.621	Yes	****	<0.0001					Row 11	3	2.340 to 3.661	Yes	****	<0.0001					Test details	Mean 1	Mean 2	Mean Diff.	SE of diff.	n1	n2	q	DF		Test details	Mean 1	Mean 2	Mean Diff.	SE of diff.	n1	n2	q	DF		Test details	Mean 1	Mean 2	Mean Diff.	SE of diff.	n1	n2	q	DF
Row 7	1.209	0.6712 to 1.747	Yes	****	<0.0001					Row 12	3.5	2.839 to 4.160	Yes	****	<0.0001					vehicle source vs. 12hpi treated source	6.71	4.157	2.552	0.267	3	3	13.52	8		vehicle source vs. 12hpi treated source	2.946	2.05	0.896	0.0995	3	3	12.74	8		vehicle source vs. 12hpi treated source	1.895	1.847	0.04885	0.1579	3	3	0.4376	8
Row 8	0.2924	-0.2454 to 0.8301	No	ns	0.6788					Row 13	2.167	1.506 to 2.827	Yes	****	<0.0001					vehicle source vs. vehicle contact	6.71	6.155	0.5542	0.267	3	3	2.935	8		vehicle source vs. vehicle contact	2.946	1.894	1.052	0.0995	3	3	14.96	8		vehicle source vs. vehicle contact	1.895	1.779	0.1166	0.1579	3	3	1.044	8
Row 9	0.167	-0.3708 to 0.7048	No	ns	0.9837															vehicle source vs. treated contact	6.71	1.919	4.791	0.267	3	3	25.38	8		vehicle source vs. treated contact	2.946	1.886	1.06	0.0995	3	3	15.07	8		vehicle source vs. treated contact	1.895	1.697	0.198	0.1579	3	3	1.773	8
																				12hpi treated source vs. vehicle contact	4.157	6.155	-1.998	0.267	3	3	10.58	8		12hpi treated source vs. vehicle contact	2.05	1.894	0.1562	0.0995	3	3	2.22	8		12hpi treated source vs. vehicle contact	1.847	1.779	0.06774	0.1579	3	3	0.6068	8
										Test details	Mean 1	Mean 2	Mean Diff.	SE of diff.	N1	N2	t	DF		12hpi treated source vs. treated contact	4.157	1.919	2.239	0.267	3	3	11.86	8		12hpi treated source vs. treated contact	2.05	1.886	0.164	0.0995	3	3	2.331	8		12hpi treated source vs. treated contact	1.847	1.697	0.1491	0.1579	3	3	1.336	8
Test details	Mean 1	Mean 2	Mean Diff.	SE of diff.	N1	N2	t	DF												vehicle contact vs. treated contact	6.155	1.919	4.237	0.267	3	3	22.44	8		vehicle contact vs. treated contact	1.894	1.886	0.007793	0.0995	3	3	0.1108	8		vehicle contact vs. treated contact	1.779	1.697	0.08137	0.1579	3	3	0.7289	8
										vehicle contact - treated contact
vehicle source - treated source (12hpi)										Row 6	1.799	1.799	0	0.2263	3	3	0	32
Row 1	1.799	1.799	0	0.1828	3	3	0	36		Row 7	1.8	1.8	0	0.2263	3	3	0	32
Row 2	1.925	1.883	0.04229	0.1828	3	3	0.2313	36		Row 8	1.8	1.8	0	0.2263	3	3	0	32
Row 3	6.466	3.425	3.041	0.1828	3	3	16.63	36		Row 9	1.8	1.8	0	0.2263	3	3	0	32
Row 4	5.8	3.217	2.583	0.1828	3	3	14.13	36		Row 10	3.384	1.8	1.584	0.2263	3	3	6.999	32
Row 5	5.051	2.134	2.917	0.1828	3	3	15.95	36		Row 11	4.8	1.8	3	0.2263	3	3	13.26	32
Row 6	3.259	2.175	1.083	0.1828	3	3	5.925	36		Row 12	5.3	1.8	3.5	0.2263	3	3	15.46	32
Row 7	3.301	2.092	1.209	0.1828	3	3	6.612	36		Row 13	3.967	1.8	2.167	0.2263	3	3	9.574	32
Row 8	2.092	1.8	0.2924	0.1828	3	3	1.599	36
Row 9	1.967	1.8	0.167	0.1828	3	3	0.9134	36
Figure 5d
#5																				#5										#5 - trachea titers										#5 - lung titers
Table Analyzed	Transform of #5-Nasal Lavage titer																			Table Analyzed	Transform of #5-Nasal Turbinate titer									Table Analyzed	Transform of #5-Trachea titer									Table Analyzed	Transform of #5-Lung Titer
																				Data sets analyzed	A-D									Data sets analyzed	A-D									Data sets analyzed	A-D
Two-way ANOVA	Ordinary
Alpha	0.05																			ANOVA summary										ANOVA summary										ANOVA summary
																				F	166.8									F	121									F	9.489
Source of Variation	% of total variation	P value	P value summary	Significant?																P value	<0.0001									P value	<0.0001									P value	0.0052
Interaction	6.776	<0.0001	****	Yes																P value summary	****									P value summary	****									P value summary	**
Row Factor	88.21	<0.0001	****	Yes																Significant diff. among means (P < 0.05)?	Yes									Significant diff. among means (P < 0.05)?	Yes									Significant diff. among means (P < 0.05)?	Yes
Column Factor	4.048	<0.0001	****	Yes																R squared	0.9843									R squared	0.9784									R squared	0.7806
ANOVA table	SS	DF	MS	F (DFn, DFd)	P value															Brown-Forsythe test										Brown-Forsythe test										Brown-Forsythe test
Interaction	11.33	8	1.417	F (8, 36) = 31.54	P<0.0001															F (DFn, DFd)	1.100 (3, 8)									F (DFn, DFd)	0.6048 (3, 8)									F (DFn, DFd)	0.7025 (3, 8)
Row Factor	147.6	8	18.44	F (8, 36) = 410.5	P<0.0001															P value	0.4038									P value	0.6301									P value	0.5767
Column Factor	6.771	1	6.771	F (1, 36) = 150.7	P<0.0001															P value summary	ns									P value summary	ns									P value summary	ns
Residual	1.617	36	0.04493																	Are SDs significantly different (P < 0.05)?	No									Are SDs significantly different (P < 0.05)?	No									Are SDs significantly different (P < 0.05)?	No
Difference between column means																				Bartlett's test										Bartlett's test										Bartlett's test
Mean of vehicle source	3.527																			Bartlett's statistic (corrected)										Bartlett's statistic (corrected)										Bartlett's statistic (corrected)
Mean of treated source (12hpi)	2.819																			P value										P value										P value
Difference between means	0.7082																			P value summary										P value summary										P value summary
SE of difference	0.05769																			Are SDs significantly different (P < 0.05)?										Are SDs significantly different (P < 0.05)?										Are SDs significantly different (P < 0.05)?
95% CI of difference	0.5912 to 0.8252
																				ANOVA table	SS	DF	MS	F (DFn, DFd)	P value					ANOVA table	SS	DF	MS	F (DFn, DFd)	P value					ANOVA table	SS	DF	MS	F (DFn, DFd)	P value
Data summary																				Treatment (between columns)	26	3	8.665	F (3, 8) = 166.8	P<0.0001					Treatment (between columns)	4.338	3	1.446	F (3, 8) = 121.0	P<0.0001					Treatment (between columns)	1.542	3	0.5141	F (3, 8) = 9.489	P=0.0052
Number of columns (Column Factor)	2																			Residual (within columns)	0.4157	8	0.05196							Residual (within columns)	0.09562	8	0.01195							Residual (within columns)	0.4335	8	0.05418
Number of rows (Row Factor)	9																			Total	26.41	11								Total	4.434	11								Total	1.976	11
Number of values	54
																				Data summary										Data summary										Data summary
																				Number of treatments (columns)	4									Number of treatments (columns)	4									Number of treatments (columns)	4
Compare each cell mean with the other cell mean in that row																				Number of values (total)	12									Number of values (total)	12									Number of values (total)	12
Number of families	1																			Number of families	1									Number of families	1									Number of families	1
Number of comparisons per family	9																			Number of comparisons per family	6									Number of comparisons per family	6									Number of comparisons per family	6
Alpha	0.05																			Alpha	0.05									Alpha	0.05									Alpha	0.05
Šídák's multiple comparisons test	Mean Diff.	95.00% CI of diff.	Below threshold?	Summary	Adjusted P Value															Tukey's multiple comparisons test	Mean Diff.	95.00% CI of diff.	Below threshold?	Summary	Adjusted P Value					Tukey's multiple comparisons test	Mean Diff.	95.00% CI of diff.	Below threshold?	Summary	Adjusted P Value					Tukey's multiple comparisons test	Mean Diff.	95.00% CI of diff.	Below threshold?	Summary	Adjusted P Value
																				vehicle source vs. 12hpi treated source	1.91	1.314 to 2.506	Yes	****	<0.0001	A-B				vehicle source vs. 12hpi treated source	1.273	0.9873 to 1.559	Yes	****	<0.0001	A-B				vehicle source vs. 12hpi treated source	0.7685	0.1598 to 1.377	Yes	*	0.0157	A-B
vehicle source - treated source (12hpi)																				vehicle source vs. vehicle contact	3.582	2.986 to 4.178	Yes	****	<0.0001	A-C				vehicle source vs. vehicle contact	1.407	1.121 to 1.693	Yes	****	<0.0001	A-C				vehicle source vs. vehicle contact	0.8662	0.2576 to 1.475	Yes	**	0.008	A-C
Row 1	0	-0.5090 to 0.5090	No	ns	>0.9999															vehicle source vs. treated contact	3.559	2.963 to 4.155	Yes	****	<0.0001	A-D				vehicle source vs. treated contact	1.459	1.173 to 1.745	Yes	****	<0.0001	A-D				vehicle source vs. treated contact	0.837	0.2283 to 1.446	Yes	**	0.0098	A-D
Row 2	-0.5415	-1.051 to -0.03247	Yes	*	0.0308															12hpi treated source vs. vehicle contact	1.672	1.076 to 2.268	Yes	****	<0.0001	B-C				12hpi treated source vs. vehicle contact	0.1337	-0.1522 to 0.4195	No	ns	0.4814	B-C				12hpi treated source vs. vehicle contact	0.09777	-0.5109 to 0.7064	No	ns	0.9533	B-C
Row 3	2.25	1.741 to 2.759	Yes	****	<0.0001															12hpi treated source vs. treated contact	1.649	1.053 to 2.245	Yes	****	<0.0001	B-D				12hpi treated source vs. treated contact	0.186	-0.09987 to 0.4718	No	ns	0.2368	B-D				12hpi treated source vs. treated contact	0.06851	-0.5401 to 0.6771	No	ns	0.9828	B-D
Row 4	1.749	1.240 to 2.258	Yes	****	<0.0001															vehicle contact vs. treated contact	-0.02275	-0.6188 to 0.5733	No	ns	0.9993	C-D				vehicle contact vs. treated contact	0.05232	-0.2335 to 0.3382	No	ns	0.9335	C-D				vehicle contact vs. treated contact	-0.02925	-0.6379 to 0.5794	No	ns	0.9986	C-D
Row 5	1.708	1.199 to 2.217	Yes	****	<0.0001
Row 6	0.666	0.1570 to 1.175	Yes	**	0.0042															Test details	Mean 1	Mean 2	Mean Diff.	SE of diff.	n1	n2	q	DF		Test details	Mean 1	Mean 2	Mean Diff.	SE of diff.	n1	n2	q	DF		Test details	Mean 1	Mean 2	Mean Diff.	SE of diff.	n1	n2	q	DF
Row 7	0.5421	0.03307 to 1.051	Yes	*	0.0305															vehicle source vs. 12hpi treated source	5.49	3.579	1.91	0.1861	3	3	14.51	8		vehicle source vs. 12hpi treated source	3.326	2.053	1.273	0.08927	3	3	20.17	8		vehicle source vs. 12hpi treated source	2.645	1.877	0.7685	0.1901	3	3	5.718	8
Row 8	0	-0.5090 to 0.5090	No	ns	>0.9999															vehicle source vs. vehicle contact	5.49	1.908	3.582	0.1861	3	3	27.22	8		vehicle source vs. vehicle contact	3.326	1.919	1.407	0.08927	3	3	22.29	8		vehicle source vs. vehicle contact	2.645	1.779	0.8662	0.1901	3	3	6.446	8
Row 9	0	-0.5090 to 0.5090	No	ns	>0.9999															vehicle source vs. treated contact	5.49	1.931	3.559	0.1861	3	3	27.04	8		vehicle source vs. treated contact	3.326	1.867	1.459	0.08927	3	3	23.12	8		vehicle source vs. treated contact	2.645	1.808	0.837	0.1901	3	3	6.228	8
																				12hpi treated source vs. vehicle contact	3.579	1.908	1.672	0.1861	3	3	12.7	8		12hpi treated source vs. vehicle contact	2.053	1.919	0.1337	0.08927	3	3	2.118	8		12hpi treated source vs. vehicle contact	1.877	1.779	0.09777	0.1901	3	3	0.7275	8
																				12hpi treated source vs. treated contact	3.579	1.931	1.649	0.1861	3	3	12.53	8		12hpi treated source vs. treated contact	2.053	1.867	0.186	0.08927	3	3	2.947	8		12hpi treated source vs. treated contact	1.877	1.808	0.06851	0.1901	3	3	0.5098	8
Test details	Mean 1	Mean 2	Mean Diff.	SE of diff.	N1	N2	t	DF												vehicle contact vs. treated contact	1.908	1.931	-0.02275	0.1861	3	3	0.1729	8		vehicle contact vs. treated contact	1.919	1.867	0.05232	0.08927	3	3	0.8289	8		vehicle contact vs. treated contact	1.779	1.808	-0.02925	0.1901	3	3	0.2177	8
vehicle source - treated source (12hpi)
Row 1	1.799	1.799	0	0.1731	3	3	0	36
Row 2	2.258	2.8	-0.5415	0.1731	3	3	3.129	36
Row 3	7.8	5.55	2.25	0.1731	3	3	13	36
Row 4	6.133	4.384	1.749	0.1731	3	3	10.11	36
Row 5	4.758	3.05	1.708	0.1731	3	3	9.871	36
Row 6	3.008	2.342	0.666	0.1731	3	3	3.848	36
Row 7	2.384	1.842	0.5421	0.1731	3	3	3.132	36
Row 8	1.8	1.8	0	0.1731	3	3	0	36
Row 9	1.8	1.8	0	0.1731	3	3	0	36
Figure 5h
	AF_PA:S395N	AF_PA:M579I	AF_PB2:Y488C	Depth_PB2:T491M	AF_PB2:T491M	Depth_PA:S395N	AF_PA:N222S	Depth_PB2:Y488C	AF_PB1:V285I	Depth_PA:N222S
4 - ferret input virus	99.66	NA	99.87	3892	99.74	2347	NA	3999	NA	NA
4-C1-1	99.75	NA	99.76	230844	99.75	78782	NA	237628	NA	NA
4-S1-1	100	NA	97.74	5725	100	3097	NA	5672	NA	NA
4-S1-3	100	NA	96	804	97.51	403	NA	1075	NA	NA
4-S2-2	100	NA	99.88	1454	100	692	NA	1679	NA	NA
5 - ferret input virus	NA	NA	NA	NA	NA	NA	99.87	NA	99.91	10756
5-S1-3	NA	2.12	NA	30036	2.65	NA	2.03	NA	24.15	3146
WT - C1-1	NA	NA	NA	NA	NA	NA	NA	NA	NA	NA
WT - ferret input virus	NA	NA	NA	NA	NA	NA	NA	NA	NA	NA
WT-C1-3	NA	NA	NA	NA	NA	NA	NA	NA	NA	NA
WT-S1-1	NA	NA	NA	NA	NA	NA	NA	NA	NA	NA
WT-S1-3	NA	NA	NA	NA	NA	NA	NA	NA	NA	NA

## Sheet: S figure 1
S Figure 1
log(inhibitor) vs. response -- Variable slope (four parameters)			log(agonist) vs. response -- Find ECanything
Best-fit values			Best-fit values
Bottom	= 63.10		logECF	-0.6127
Top	= 2734707		HillSlope	-3.843
LogIC50	-0.8609		F	= 10.00
HillSlope	-3.843		Bottom	= 63.10
IC50	0.1377		Top	= 2734707
Span	= 2734644		ECF	0.244
95% CI (profile likelihood)			Span	= 2734644
LogIC50	???		95% CI (profile likelihood)
HillSlope	??? to -0.8639		logECF	??? to -0.3064
IC50	???		HillSlope	??? to -0.8639
Goodness of Fit			ECF	??? to 0.4939
Degrees of Freedom	22		Goodness of Fit
R squared	0.9332		Degrees of Freedom	22
Sum of Squares	1379869524054		R squared	0.9332
Sy.x	250442		Sum of Squares	1379869524054
Constraints			Sy.x	250442
Bottom	Bottom = 63.1		Constraints
Top	Top = 2734707.09		F	F = 10
			Bottom	Bottom = 63.1
Number of points			Top	Top = 2734707.09
# of X values	24
# Y values analyzed	24		Number of points
			# of X values	24
			# Y values analyzed	24

## Sheet: S figure 3
S Figure 3
EC90 calculations
	WT	V285I	N222S+V285I	N222S	T46A + EKEK	T46A	EKEK	M290V + K189R	M290V	K189R	S395N + YCTM	S395N	YCTM	Y488C	M579I + M339I + Y488C	M579I + M339I	M579I	M339I	M579I + Y488C
log(agonist) vs. response -- Find ECanything
Best-fit values
logECF	-0.2972	0.9292	1.396	0.2946	0.5152	-0.7296	-0.2796	0.8223	0.2461	0.4192	0.5617	-0.3563	0.239	-0.4378	0.4663	0.2688	-0.2796	-0.1959	-0.2615
HillSlope	-1.849	-1.2	-0.8756	-1.954	-0.6408	-4.29	-1.734	-1.445	-1.374	-1.253	-0.8555	-1.793	-0.7438	-1.871	-1.592	-0.7753	-1.571	-1.578	-1.745
F	= 10.00	= 10.00	= 10.00	= 10.00	= 10.00	= 10.00	= 10.00	= 10.00	= 10.00	= 10.00	= 10.00	= 10.00	= 10.00	= 10.00	= 10.00	= 10.00	= 10.00	= 10.00	= 10.00
Bottom	0.295	7.944	-11.38	-1.663	-10.84	6.597	1.49	-8.356	-3.432	-3.987	-5.041	-0.7499	-6.468	1.95	-4.678	-8.642	1.569	-2.146	1.643
Top	100.8	107	100.6	102.8	132.2	100.6	103.9	97.81	102.4	114.5	109	105.9	131.7	105.8	101.7	128.8	105.8	105.9	104
ECF	0.5044	8.496	24.91	1.971	3.275	0.1864	0.5253	6.643	1.762	2.625	3.645	0.4402	1.734	0.3649	2.926	1.857	0.5253	0.637	0.5477
Span	100.5	99.07	112	104.4	143.1	94.05	102.5	106.2	105.8	118.5	114	106.7	138.1	103.9	106.4	137.4	104.2	108	102.3
95% CI (profile likelihood)
logECF	-0.3997 to -0.1879	???	0.5916 to ???	-0.005836 to 0.7137	-0.3410 to ???	??? to -0.4739	-0.6224 to 0.09865	0.2355 to ???	-0.1327 to 0.9803	0.04675 to 1.365	-0.1390 to 3.840	??? to 0.009600	-0.2214 to 1.278	-0.7966 to 0.2613	0.01027 to 1.415	-0.3546 to 6.277	??? to 0.3432	??? to 0.7523	??? to 0.8823
HillSlope	-2.279 to -1.535	???	-1.857 to -0.2521	-3.529 to -1.079	-1.437 to ???	??? to -1.946	-3.882 to -1.065	???	-2.994 to -0.7183	-2.425 to -0.4750	-1.682 to -0.2499	??? to -1.055	-1.201 to -0.3289	??? to -0.8081	-3.258 to -0.7312	-1.988 to ???	??? to -0.8063	??? to -0.5878	??? to -0.5594
Bottom	-2.554 to 3.034	??? to 47.31	??? to 18.88	-15.91 to 9.301	??? to 10.58	0.4704 to 12.53	-7.604 to 9.337	??? to 20.67	-24.63 to 9.881	-38.06 to 9.014	-108.0 to 13.19	-10.06 to 7.447	-37.88 to 5.850	-14.03 to 14.20	-39.76 to 12.50	-438.6 to 9.408	-12.91 to 12.67	-25.13 to 12.48	-24.96 to 17.71
Top	97.45 to 104.3	83.63 to ???	91.20 to 123.6	91.36 to 118.6	102.3 to ???	93.31 to 109.3	95.36 to 114.6	77.19 to 467.7	90.65 to 118.3	96.22 to 197.8	93.97 to 174.7	95.20 to 119.9	109.9 to 238.4	90.46 to 128.8	90.85 to 114.8	97.24 to ???	93.45 to 123.9	88.61 to 143.6	86.04 to 142.1
ECF	0.3984 to 0.6488	???	3.905 to ???	0.9867 to 5.173	0.4561 to ???	??? to 0.3358	0.2386 to 1.255	1.720 to ???	0.7368 to 9.556	1.114 to 23.19	0.7262 to 6918	??? to 1.022	0.6007 to 18.95	0.1597 to 1.825	1.024 to 26.02	0.4420 to 1892752	??? to 2.204	??? to 5.654	??? to 7.627
Goodness of Fit
Degrees of Freedom	20	14	20	14	20	20	20	14	20	14	20	20	20	20	20	20	20	20	20
R squared	0.9941	0.7246	0.9019	0.9519	0.9074	0.9599	0.9579	0.7993	0.9146	0.9483	0.9113	0.9483	0.9546	0.8831	0.8941	0.889	0.9215	0.8643	0.8256
Sum of Squares	265.6	8087	2750	1711	4403	1887	2012	6941	4151	1772	3724	2707	2184	6238	5225	6063	3843	7737	9690
Sy.x	3.644	24.03	11.73	11.06	14.84	9.713	10.03	22.27	14.41	11.25	13.64	11.63	10.45	17.66	16.16	17.41	13.86	19.67	22.01
Constraints
F	F = 10	F = 10	F = 10	F = 10	F = 10	F = 10	F = 10	F = 10	F = 10	F = 10	F = 10	F = 10	F = 10	F = 10	F = 10	F = 10	F = 10	F = 10	F = 10
Number of points
# of X values	24	18	24	18	24	24	24	18	24	18	24	24	24	24	24	24	24	24	24
# Y values analyzed	24	18	24	18	24	24	24	18	24	18	24	24	24	24	24	24	24	24	24
